# Supplementary material for: Phylogenomic analysis of the understudied Neisseriaceae species reveals a poly- and paraphyletic Kingella genus
Source: Microbiol Spectr. 2023 Oct 26;11(6):e03123-23. doi: 10.1128/spectrum.03123-23 (PMC10715097; doi:10.1128/spectrum.03123-23)
Supplement: Supplemental tables — Tables S1 to S10. [file spectrum.03123-23-s0002.xlsx]

## Sheet: 16S Acc Numbers
Table S1. 16S rRNA accession numbers
	Genus	Species	Strain	Accession Number	Start	End
	Conchiformibius	steedae		AB087261	1	1479
	Alysiella	filiformis		AB087263	1	1490
	Bergeriella	denitrificans		AB087265	1	1494
	Stenoxybacter	uncultured beta proteobacterium		AB192065	1	1360
	Eikenella	corrodens		AB525415	1	1503
	Bergeriella	denitrificans		AB681722	1	1466
	Alysiella	filiformis		AB681796	1	1464
	Neisseria	mucosa	ATCC 25996	ACDX02000032	3397	4925
	Neisseria	cinerea	ATCC 14685	ACDY02000019	18010	19538
	Eikenella	corrodens	ATCC 23834	ACEA01000028	3814	5343
	Kingella	oralis	ATCC 51147	ACJW02000005	160473	162001
	Neisseria	sicca	ATCC 29256	ACKO02000016	29479	31007
	Neisseria	polysaccharea	ATCC 43768	ADBE01000137	303	1831
	Neisseria	Neisseria elongata subsp glycolytica	29315	ADBF01000003	267	1794
	Neisseria	meningitidis	MC58	AE002098	1729036	1730576
	Neisseria	meningitidis	MC58	AE002098	2135911	2137451
	Neisseria	meningitidis	MC58	AE002098	307722	309262
	Neisseria	meningitidis	MC58	AE002098	60972	62512
	Neisseria	gonorrhoeae	FA 1090	AE004969	1119754	1121304
	Neisseria	gonorrhoeae	FA 1090	AE004969	1261846	1263396
	Neisseria	gonorrhoeae	FA 1090	AE004969	1653421	1654971
	Neisseria	gonorrhoeae	FA 1090	AE004969	1876573	1878123
	Neisseria	meningitidis	ATCC 13091	AEEF01000122	4209	5737
	Neisseria	lactamica	NS19	AEPI01000088	104	1624
	Neisseria	meningitidis	CU385	AEQJ01000016	291	1816
	Kingella	denitrificans	ATCC 33394	AEWV01000047	3784	5308
	Neisseria	meningitidis		AF310572	1	1471
	Alysiella	crassa		AF328142	1	1461
	Alysiella	crassa		AF328144	1	1460
	Conchiformibius	kuhniae		AF328151	1	1459
	Conchiformibius	kuhniae		AF328152	1	1463
	Conchiformibius	steedae		AF328154	1	1463
	Conchiformibius	steedae		AF328155	1	1463
	Conchiformibius	steedae		AF328156	1	1463
	Alysiella	filiformis		AF487710	1	1511
	Neisseria	bacilliformis	ATCC BAA-1200	AFAY01000058	4368	5896
	Kingella	kingae	ATCC 23330	AFHS01000073	3894	5418
	Neisseria	macacae	ATCC 33926	AFQE01000146	4587	6115
	Neisseria	weaveri	LMG 5135	AFWQ01000032	297	1830
	Neisseria	weaveri	ATCC 51223	AFWR01000009	297	1830
	Neisseria	wadsworthii	9715	AGAZ01000083	4364	5892
	Neisseria	pharyngis		AJ239281	1	1355
	Neisseria	lactamica		AJ239284	1	1355
	Neisseria	lactamica		AJ239286	1	1355
	Neisseria	animalis		AJ239288	1	1355
	Neisseria	polysaccharea		AJ239289	1	1355
	Neisseria	subflava		AJ239291	1	1355
	Neisseria	meningitidis		AJ239306	1	1355
	Neisseria	meningitidis		AJ239309	1	1355
	Neisseria	meningitidis		AJ239312	1	1355
	Neisseria	uncultured beta proteobacterium		AJ534660	1	1454
	Uruburuella	suis		AJ586614	1	1468
	Kingella	potus		AJ629192	1	1427
	Neisseria	sp	R-22841	AJ786809	1	1493
	uncultured	uncultured beta proteobacterium		AJ867904	1	1499
	Neisseria	meningitidis	Z2491	AL157959	1845353	1846893
	Neisseria	meningitidis	Z2491	AL157959	198342	199882
	Neisseria	meningitidis	Z2491	AL157959	2134780	2136320
	Neisseria	meningitidis	Z2491	AL157959	391350	392890
	uncultured	Neisseriaceae	bacterium	AM420199	1	1505
	Neisseria	meningitidis	FAM18	AM421808	1603544	1605084
	Neisseria	meningitidis	FAM18	AM421808	1911334	1912874
	Neisseria	meningitidis	FAM18	AM421808	2046167	2047707
	Neisseria	meningitidis	FAM18	AM421808	46639	48179
	Neisseria	meningitidis	alpha14	AM889136	142152	143695
	Neisseria	meningitidis	alpha14	AM889136	1581076	1582619
	Neisseria	meningitidis	alpha14	AM889136	1875341	1876884
	Neisseria	meningitidis	alpha14	AM889136	2101026	2102569
	Neisseria	meningitidis	9506	ANRR01000019	3978	5505
	Neisseria	meningitidis	70030	ANSH01000018	4245	5771
	Neisseria	sp	oral clone AP015	AY005025	1	1501
	Neisseria	sp	oral clone AP060	AY005026	1	1501
	Neisseria	sp	CCUG 45853	AY064548	1	1363
	Neisseria	sp	oral clone JC012	AY349388	1	1531
	Neisseria	canis		AY426973	1	1462
	Kingella	kingae		AY551999	1	1482
	Neisseria	bacilliformis		AY560519	1	1489
	Kingella	kingae		AY628416	1	1339
	Neisseria	meningitidis	alpha704	CAJS01000030	370	1894
	Kingella	sp	Sch538	CCNJ01000030	1868	3388
	Neisseria	gonorrhoeae	NCCP11945	CP001050	1266912	1268440
	Neisseria	gonorrhoeae	NCCP11945	CP001050	1624400	1625928
	Neisseria	gonorrhoeae	NCCP11945	CP001050	1728299	1729827
	Neisseria	gonorrhoeae	NCCP11945	CP001050	1954347	1955875
	Neisseria	meningitidis	alpha710	CP001561	1693105	1694643
	Neisseria	meningitidis	alpha710	CP001561	2114168	2115706
	Neisseria	meningitidis	alpha710	CP001561	310864	312404
	Neisseria	meningitidis	alpha710	CP001561	56146	57686
	Neisseria	meningitidis	G2136	CP002419	1622674	1624202
	Neisseria	meningitidis	G2136	CP002419	1915941	1917469
	Neisseria	meningitidis	G2136	CP002419	2053851	2055379
	Neisseria	meningitidis	G2136	CP002419	56611	58139
	Neisseria	meningitidis	H44/76	CP002420	2104457	2105985
	Neisseria	meningitidis	H44/76	CP002420	307243	308771
	Neisseria	meningitidis	H44/76	CP002420	600652	602180
	Neisseria	meningitidis	H44/76	CP002420	60913	62441
	Neisseria	meningitidis	M01-240149	CP002421	180821	182349
	Neisseria	meningitidis	M01-240149	CP002421	1957559	1959087
	Neisseria	meningitidis	M01-240149	CP002421	55538	57066
	Neisseria	meningitidis	M01-240149	CP002421	599290	600818
	Neisseria	meningitidis	M01-240355	CP002422	1716984	1718512
	Neisseria	meningitidis	M01-240355	CP002422	2149326	2150854
	Neisseria	meningitidis	M01-240355	CP002422	322685	324213
	Neisseria	meningitidis	M01-240355	CP002422	61234	62762
	Neisseria	meningitidis	M04-240196	CP002423	2117056	2118584
	Neisseria	meningitidis	M04-240196	CP002423	312941	314469
	Neisseria	meningitidis	M04-240196	CP002423	606858	608387
	Neisseria	meningitidis	M04-240196	CP002423	63970	65498
	Neisseria	meningitidis	NZ-05/33	CP002424	1750468	1751996
	Neisseria	meningitidis	NZ-05/33	CP002424	2111658	2113186
	Neisseria	meningitidis	NZ-05/33	CP002424	311098	312626
	Neisseria	meningitidis	NZ-05/33	CP002424	57265	58793
	Neisseria	gonorrhoeae	MS11	CP003909	1188822	1190351
	Neisseria	gonorrhoeae	MS11	CP003909	1331748	1333277
	Neisseria	gonorrhoeae	MS11	CP003909	1724513	1726039
	Neisseria	gonorrhoeae	MS11	CP003909	1947267	1948795
	Neisseria	gonorrhoeae	NG-k51 5	CP003974	1542550	1544103
	Neisseria	gonorrhoeae	NG-k51 5	CP003974	1624731	1626284
	Neisseria	gonorrhoeae	NG-k51 5	CP003974	1728622	1730175
	Neisseria	gonorrhoeae	NG-k51 5	CP003974	1955349	1956902
	Neisseria	meningitidis	LNP21362	CP006869	1134831	1136384
	Neisseria	meningitidis	LNP21362	CP006869	1324161	1325714
	Neisseria	meningitidis	LNP21362	CP006869	1570701	1572254
	Neisseria	meningitidis	LNP21362	CP006869	1860583	1862136
	Snodgrassella	alvi	wkB2	CP007446	202838	204379
	Snodgrassella	alvi	wkB2	CP007446	338081	339623
	Snodgrassella	alvi	wkB2	CP007446	384581	386123
	Snodgrassella	alvi	wkB2	CP007446	65863	67404
	Neisseria	meningitidis		CP007524	1848194	1849737
	Neisseria	meningitidis		CP007524	202060	203603
	Neisseria	meningitidis		CP007524	2138408	2139951
	Neisseria	meningitidis		CP007524	392995	394538
	Neisseria	meningitidis		CP007667	148772	150300
	Neisseria	meningitidis		CP007667	2042298	2043826
	Neisseria	meningitidis		CP007667	285950	287478
	Neisseria	meningitidis	29315	CP007667	477584	479112
	Neisseria	meningitidis	M0579 29315	CP007668	1031438	1032966
	Neisseria	meningitidis	M0579 29315	CP007668	1235354	1236882
	Neisseria	meningitidis	M0579 29315	CP007668	425224	426752
	Neisseria	meningitidis	M0579	CP007668	778063	779591
	Neisseria	elongata	subsp glycolytica ATCC 29315	CP007726	155253	156806
	Neisseria	elongata	subsp glycolytica ATCC 29315	CP007726	1614656	1616209
	Neisseria	elongata	subsp glycolytica ATCC 29315	CP007726	1852355	1853908
	Neisseria	elongata	subsp glycolytica ATCC 29315	CP007726	367230	368783
	Neisseria	meningitidis		CP009418	1062301	1063854
	Neisseria	meningitidis		CP009418	1250934	1252487
	Neisseria	meningitidis		CP009418	1386278	1387831
	Neisseria	meningitidis		CP009418	1686555	1688108
	Neisseria	meningitidis	M7124	CP009419	138512	140065
	Neisseria	meningitidis	M7124	CP009419	1877578	1879131
	Neisseria	meningitidis	M7124	CP009419	2177738	2179301
	Neisseria	meningitidis	M7124	CP009419	330509	332062
	Neisseria	meningitidis	M7124	CP009419	4234	5787
	Neisseria	meningitidis		CP009420	129643	131196
	Neisseria	meningitidis		CP009420	1693691	1695244
	Neisseria	meningitidis		CP009420	2016704	2018257
	Neisseria	meningitidis		CP009420	2190123	2191674
	Neisseria	meningitidis		CP009421	1	1412
	Neisseria	meningitidis		CP009421	1563931	1565484
	Neisseria	meningitidis		CP009421	1863881	1865434
	Neisseria	meningitidis		CP009421	1998020	1999573
	Neisseria	meningitidis		CP009421	2194510	2196063
	Neisseria	meningitidis		CP009422	299666	301219
	Neisseria	meningitidis		CP009422	599877	601430
	Neisseria	meningitidis		CP009422	734071	735624
	Neisseria	meningitidis		CP009422	922184	923737
	Neisseria	gonorrhoeae		CP012026	1044935	1046470
	Neisseria	gonorrhoeae		CP012026	1462808	1464343
	Neisseria	gonorrhoeae		CP012026	1684926	1686461
	Neisseria	gonorrhoeae		CP012026	902504	904039
	Neisseria	gonorrhoeae		CP012027	1225125	1226660
	Neisseria	gonorrhoeae		CP012027	1448770	1450305
	Neisseria	gonorrhoeae		CP012027	664335	665870
	Neisseria	gonorrhoeae		CP012027	808156	809691
	Neisseria	gonorrhoeae		CP012028	281955	283490
	Neisseria	gonorrhoeae		CP012028	663658	665193
	Neisseria	gonorrhoeae		CP012028	745048	746583
	Neisseria	gonorrhoeae		CP012028	972880	974415
	Neisseria	meningitidis		CP012391	1164303	1165831
	Neisseria	meningitidis		CP012391	2093321	2094849
	Neisseria	meningitidis		CP012391	310968	312497
	Neisseria	meningitidis		CP012391	57410	58938
	Neisseria	meningitidis		CP012392	2030544	2032072
	Neisseria	meningitidis		CP012392	311404	312932
	Neisseria	meningitidis		CP012392	53871	55399
	Neisseria	meningitidis		CP012392	600294	601822
	Neisseria	meningitidis		CP012393	1634709	1636237
	Neisseria	meningitidis		CP012393	1939234	1940762
	Neisseria	meningitidis		CP012393	2072636	2074164
	Neisseria	meningitidis		CP012393	53736	55264
	Neisseria	meningitidis		CP012394	1632911	1634439
	Neisseria	meningitidis		CP012394	1938382	1939910
	Neisseria	meningitidis		CP012394	2071486	2073014
	Neisseria	meningitidis		CP012394	51475	53003
	Neisseria	meningitidis		CP012694	1097726	1099276
	Neisseria	meningitidis		CP012694	1387606	1389156
	Neisseria	meningitidis		CP012694	1639706	1641256
	Neisseria	meningitidis		CP012694	1830513	1832063
	Neisseria	meningitidis		CP015886	2131300	2132828
	Neisseria	meningitidis		CP015886	291619	293147
	Neisseria	meningitidis		CP015886	55657	57185
	Neisseria	meningitidis		CP015886	653854	655382
	Neisseria	gonorrhoeae		CP016015	1164983	1166533
	Neisseria	gonorrhoeae		CP016015	1307706	1309256
	Neisseria	gonorrhoeae		CP016015	1724458	1726008
	Neisseria	gonorrhoeae		CP016015	1947286	1948836
	Neisseria	gonorrhoeae		CP016016	1307567	1309117
	Neisseria	gonorrhoeae		CP016016	1724899	1726449
	Neisseria	gonorrhoeae		CP016016	1950876	1952426
	Neisseria	gonorrhoeae		CP016016	215092	216642
	Neisseria	gonorrhoeae		CP016017	1194002	1195552
	Neisseria	gonorrhoeae		CP016017	1329307	1330857
	Neisseria	gonorrhoeae		CP016017	1722391	1723941
	Neisseria	gonorrhoeae		CP016017	1944812	1946362
	Neisseria	meningitidis		CP016627	1000237	1001787
	Neisseria	meningitidis		CP016627	1300421	1301971
	Neisseria	meningitidis		CP016627	673998	675548
	Neisseria	meningitidis		CP016627	865994	867544
	Neisseria	meningitidis		CP016644	1520408	1521958
	Neisseria	meningitidis		CP016644	1820506	1822056
	Neisseria	meningitidis		CP016644	1954701	1956251
	Neisseria	meningitidis		CP016644	2149775	2151325
	Neisseria	meningitidis		CP016645	168541	170091
	Neisseria	meningitidis		CP016645	360538	362088
	Neisseria	meningitidis		CP016645	494782	496332
	Neisseria	meningitidis		CP016645	795005	796555
	Neisseria	meningitidis		CP016646	2160771	2162321
	Neisseria	meningitidis		CP016646	281726	283276
	Neisseria	meningitidis		CP016646	530833	532383
	Neisseria	meningitidis		CP016646	720220	721770
	Neisseria	meningitidis		CP016647	1145670	1147220
	Neisseria	meningitidis		CP016647	1440341	1441891
	Neisseria	meningitidis		CP016647	1689442	1690992
	Neisseria	meningitidis		CP016647	1886320	1887870
	Neisseria	meningitidis		CP016648	1296382	1297932
	Neisseria	meningitidis		CP016648	677241	678791
	Neisseria	meningitidis		CP016648	861264	862814
	Neisseria	meningitidis		CP016648	995618	997168
	Neisseria	meningitidis		CP016649	1132947	1134497
	Neisseria	meningitidis		CP016649	1324926	1326476
	Neisseria	meningitidis		CP016649	698526	700076
	Neisseria	meningitidis		CP016649	998765	1000315
	Neisseria	meningitidis		CP016650	1315331	1316881
	Neisseria	meningitidis		CP016650	1507327	1508877
	Neisseria	meningitidis		CP016650	1641570	1643120
	Neisseria	meningitidis		CP016650	1941732	1943282
	Neisseria	meningitidis		CP016651	104024	105574
	Neisseria	meningitidis		CP016651	295399	296949
	Neisseria	meningitidis		CP016651	429632	431182
	Neisseria	meningitidis		CP016651	730666	732216
	Neisseria	meningitidis		CP016652	1807547	1809097
	Neisseria	meningitidis		CP016652	1991567	1993117
	Neisseria	meningitidis		CP016652	2125914	2127464
	Neisseria	meningitidis		CP016652	264343	265893
	Neisseria	meningitidis		CP016653	1270907	1272457
	Neisseria	meningitidis		CP016653	1405214	1406764
	Neisseria	meningitidis		CP016653	1596901	1598451
	Neisseria	meningitidis		CP016653	970710	972260
	Neisseria	meningitidis		CP016654	119449	120999
	Neisseria	meningitidis		CP016654	1760720	1762270
	Neisseria	meningitidis		CP016654	2056046	2057596
	Neisseria	meningitidis		CP016654	317797	319347
	Neisseria	meningitidis		CP016655	1811382	1812932
	Neisseria	meningitidis		CP016655	2003376	2004926
	Neisseria	meningitidis		CP016655	2137598	2139148
	Neisseria	meningitidis		CP016655	264234	265784
	Neisseria	meningitidis		CP016656	1160811	1162361
	Neisseria	meningitidis		CP016656	1295152	1296702
	Neisseria	meningitidis		CP016656	1594735	1596285
	Neisseria	meningitidis		CP016656	968824	970374
	Neisseria	meningitidis		CP016657	1333510	1335060
	Neisseria	meningitidis		CP016657	1517532	1519082
	Neisseria	meningitidis		CP016657	1651877	1653427
	Neisseria	meningitidis		CP016657	1953587	1955137
	Neisseria	meningitidis		CP016658	1160156	1161706
	Neisseria	meningitidis		CP016658	1295473	1297023
	Neisseria	meningitidis		CP016658	1595732	1597282
	Neisseria	meningitidis		CP016658	968308	969858
	Neisseria	meningitidis		CP016659	1381132	1382682
	Neisseria	meningitidis		CP016659	1681373	1682923
	Neisseria	meningitidis		CP016659	1815618	1817168
	Neisseria	meningitidis		CP016659	2007615	2009165
	Neisseria	meningitidis		CP016660	122415	123965
	Neisseria	meningitidis		CP016660	1559387	1560937
	Neisseria	meningitidis		CP016660	1753661	1755211
	Neisseria	meningitidis		CP016660	2002753	2004303
	Neisseria	meningitidis		CP016661	1001579	1003129
	Neisseria	meningitidis		CP016661	374656	376206
	Neisseria	meningitidis		CP016661	566039	567589
	Neisseria	meningitidis		CP016661	699536	701086
	Neisseria	meningitidis		CP016662	1134499	1136049
	Neisseria	meningitidis		CP016662	1435512	1437062
	Neisseria	meningitidis		CP016662	806722	808272
	Neisseria	meningitidis		CP016662	999183	1000733
	Neisseria	meningitidis		CP016663	1134228	1135778
	Neisseria	meningitidis		CP016663	1326221	1327771
	Neisseria	meningitidis		CP016663	1460468	1462018
	Neisseria	meningitidis		CP016663	1760670	1762220
	Neisseria	meningitidis		CP016664	1015239	1016789
	Neisseria	meningitidis		CP016664	388301	389851
	Neisseria	meningitidis		CP016664	689348	690898
	Neisseria	meningitidis		CP016664	823582	825132
	Neisseria	meningitidis		CP016665	166710	168260
	Neisseria	meningitidis		CP016665	467397	468947
	Neisseria	meningitidis		CP016665	601774	603324
	Neisseria	meningitidis		CP016665	785664	787214
	Neisseria	meningitidis		CP016666	123726	125276
	Neisseria	meningitidis		CP016666	316189	317739
	Neisseria	meningitidis		CP016666	450423	451973
	Neisseria	meningitidis		CP016666	751471	753021
	Neisseria	meningitidis		CP016667	1000121	1001671
	Neisseria	meningitidis		CP016667	1302222	1303772
	Neisseria	meningitidis		CP016667	673425	674975
	Neisseria	meningitidis		CP016667	864804	866354
	Neisseria	meningitidis		CP016668	1154005	1155555
	Neisseria	meningitidis		CP016668	1456101	1457651
	Neisseria	meningitidis		CP016668	1590325	1591875
	Neisseria	meningitidis		CP016668	1781701	1783251
	Neisseria	meningitidis		CP016669	1574173	1575723
	Neisseria	meningitidis		CP016669	1873771	1875321
	Neisseria	meningitidis		CP016669	2008115	2009665
	Neisseria	meningitidis		CP016669	31796	33346
	Neisseria	meningitidis		CP016670	275469	277019
	Neisseria	meningitidis		CP016670	466843	468393
	Neisseria	meningitidis		CP016670	601078	602628
	Neisseria	meningitidis		CP016670	902077	903627
	Neisseria	meningitidis		CP016671	1207775	1209325
	Neisseria	meningitidis		CP016671	1502404	1503954
	Neisseria	meningitidis		CP016671	1751504	1753054
	Neisseria	meningitidis		CP016671	1949843	1951393
	Neisseria	meningitidis		CP016672	163627	165177
	Neisseria	meningitidis		CP016672	353043	354593
	Neisseria	meningitidis		CP016672	602150	603700
	Neisseria	meningitidis		CP016672	896764	898314
	Neisseria	meningitidis		CP016673	113662	115212
	Neisseria	meningitidis		CP016673	414713	416263
	Neisseria	meningitidis		CP016673	548945	550495
	Neisseria	meningitidis		CP016673	740325	741875
	Neisseria	meningitidis		CP016674	1614597	1616147
	Neisseria	meningitidis		CP016674	1914859	1916409
	Neisseria	meningitidis		CP016674	2049028	2050578
	Neisseria	meningitidis		CP016674	63662	65212
	Neisseria	meningitidis		CP016675	1037299	1038849
	Neisseria	meningitidis		CP016675	1337442	1338992
	Neisseria	meningitidis		CP016675	1471799	1473349
	Neisseria	meningitidis		CP016675	1665349	1666899
	Neisseria	meningitidis		CP016676	1365909	1367459
	Neisseria	meningitidis		CP016676	1557591	1559141
	Neisseria	meningitidis		CP016676	1691825	1693375
	Neisseria	meningitidis		CP016676	1992863	1994413
	Neisseria	meningitidis		CP016677	130072	131622
	Neisseria	meningitidis		CP016677	1676512	1678062
	Neisseria	meningitidis		CP016677	1977565	1979115
	Neisseria	meningitidis		CP016677	2111798	2113348
	Neisseria	meningitidis		CP016678	144445	145995
	Neisseria	meningitidis		CP016678	1711216	1712766
	Neisseria	meningitidis		CP016678	2003628	2005178
	Neisseria	meningitidis		CP016678	2137790	2139340
	Neisseria	meningitidis		CP016679	1900740	1902290
	Neisseria	meningitidis		CP016679	2092736	2094286
	Neisseria	meningitidis		CP016679	354292	355842
	Neisseria	meningitidis		CP016679	54084	55634
	Neisseria	meningitidis		CP016680	1462021	1463571
	Neisseria	meningitidis		CP016680	1650185	1651735
	Neisseria	meningitidis		CP016680	1900372	1901922
	Neisseria	meningitidis		CP016680	21787	23337
	Neisseria	meningitidis		CP016681	1938242	1939792
	Neisseria	meningitidis		CP016681	210857	212407
	Neisseria	meningitidis		CP016681	394877	396427
	Neisseria	meningitidis		CP016681	76510	78060
	Neisseria	meningitidis		CP016682	1000260	1001810
	Neisseria	meningitidis		CP016682	258840	260390
	Neisseria	meningitidis		CP016682	455532	457082
	Neisseria	meningitidis		CP016682	704427	705977
	Neisseria	meningitidis		CP016683	1030632	1032182
	Neisseria	meningitidis		CP016683	1214648	1216198
	Neisseria	meningitidis		CP016683	1349001	1350551
	Neisseria	meningitidis		CP016683	1649691	1651241
	Neisseria	meningitidis		CP016684	253958	255508
	Neisseria	meningitidis		CP016684	550306	551856
	Neisseria	meningitidis		CP016684	684306	685856
	Neisseria	meningitidis		CP016684	880867	882417
	Neisseria	meningitidis		CP016880	1140358	1141908
	Neisseria	meningitidis		CP016880	514402	515952
	Neisseria	meningitidis		CP016880	812089	813639
	Neisseria	meningitidis		CP016880	946233	947783
	Neisseria	meningitidis		CP016881	1391263	1392813
	Neisseria	meningitidis		CP016881	1575301	1576851
	Neisseria	meningitidis		CP016881	1709651	1711201
	Neisseria	meningitidis		CP016881	2010374	2011924
	Neisseria	meningitidis		CP016882	1007640	1009190
	Neisseria	meningitidis		CP016882	1141881	1143431
	Neisseria	meningitidis		CP016882	1442098	1443648
	Neisseria	meningitidis		CP016882	815641	817191
	Neisseria	meningitidis		CP016883	140388	141938
	Neisseria	meningitidis		CP016883	1569552	1571102
	Neisseria	meningitidis		CP016883	1864210	1865760
	Neisseria	meningitidis		CP016883	2113300	2114850
	Neisseria	meningitidis		CP016884	234288	235838
	Neisseria	meningitidis		CP016884	426282	427832
	Neisseria	meningitidis		CP016884	560520	562070
	Neisseria	meningitidis		CP016884	860046	861596
	Neisseria	meningitidis		CP016885	1144725	1146275
	Neisseria	meningitidis		CP016885	517989	519539
	Neisseria	meningitidis		CP016885	818954	820504
	Neisseria	meningitidis		CP016885	953345	954895
	Neisseria	meningitidis		CP016886	1144065	1145615
	Neisseria	meningitidis		CP016886	517330	518880
	Neisseria	meningitidis		CP016886	818295	819845
	Neisseria	meningitidis		CP016886	952686	954236
	Neisseria	meningitidis		CP017257	1607638	1609188
	Neisseria	meningitidis		CP017257	1912224	1913774
	Neisseria	meningitidis		CP017257	2046229	2047779
	Neisseria	meningitidis		CP017257	49370	50920
	Neisseria	meningitidis		CP018907	126269	127819
	Neisseria	meningitidis		CP018907	2135118	2136668
	Neisseria	meningitidis		CP018907	261910	263460
	Neisseria	meningitidis		CP018907	566436	567986
	Simonsiella	muelleri	ATCC 29453	CP019448	1047214	1048766
	Simonsiella	muelleri	ATCC 29453	CP019448	1480151	1481703
	Simonsiella	muelleri	ATCC 29453	CP019448	2201310	2202861
	Simonsiella	muelleri	ATCC 29453	CP019448	2378487	2380039
	Simonsiella	muelleri	ATCC 29453	CP019448	819384	820936
	Neisseria	gonorrhoeae		CP019466	1308561	1310111
	Neisseria	gonorrhoeae		CP019466	1725930	1727480
	Neisseria	gonorrhoeae		CP019466	1952062	1953612
	Neisseria	gonorrhoeae		CP019466	216025	217575
	Neisseria	gonorrhoeae		CP019467	1307891	1309441
	Neisseria	gonorrhoeae		CP019467	1725238	1726788
	Neisseria	gonorrhoeae		CP019467	1952860	1954410
	Neisseria	gonorrhoeae		CP019467	216029	217579
	Vitreoscilla	sp	C1	CP019644	1776898	1778427
	Vitreoscilla	sp	C1	CP019644	2218063	2219592
	Vitreoscilla	sp	C1	CP019644	2282936	2284465
	Vitreoscilla	sp	C1	CP019644	2408709	2410237
	Vitreoscilla	sp	C1	CP019644	2605265	2606788
	Vitreoscilla	sp	C1	CP019644	362554	364080
	Vitreoscilla	sp	C1	CP019644	740033	741561
	Neisseria	lactamica		CP019894	131321	132871
	Neisseria	lactamica		CP019894	1973977	1975527
	Neisseria	lactamica		CP019894	388171	389721
	Neisseria	lactamica		CP019894	541415	542965
	Neisseria	meningitidis		CP020401	356114	357659
	Neisseria	meningitidis		CP020401	558988	560533
	Neisseria	meningitidis		CP020401	825594	827139
	Neisseria	meningitidis		CP020401	95618	97163
	Neisseria	meningitidis		CP020402	1064220	1065765
	Neisseria	meningitidis		CP020402	162737	164282
	Neisseria	meningitidis		CP020402	425502	427047
	Neisseria	meningitidis		CP020402	626281	627826
	Neisseria	gonorrhoeae		CP020415	156790	158335
	Neisseria	gonorrhoeae		CP020415	2146547	2148092
	Neisseria	gonorrhoeae		CP020415	546029	547574
	Neisseria	gonorrhoeae		CP020415	681858	683403
	Neisseria	gonorrhoeae		CP020418	154825	156370
	Neisseria	gonorrhoeae		CP020418	1928496	1930041
	Neisseria	gonorrhoeae		CP020418	383754	385299
	Neisseria	gonorrhoeae		CP020418	73429	74974
	Neisseria	gonorrhoeae		CP020419	1050361	1051906
	Neisseria	gonorrhoeae		CP020419	292013	293558
	Neisseria	gonorrhoeae		CP020419	514555	516100
	Neisseria	gonorrhoeae		CP020419	679378	680923
	Neisseria	meningitidis		CP020420	1135909	1137454
	Neisseria	meningitidis		CP020420	1324074	1325619
	Neisseria	meningitidis		CP020420	1574731	1576276
	Neisseria	meningitidis		CP020420	1864358	1865903
	Neisseria	meningitidis		CP020421	155670	157215
	Neisseria	meningitidis		CP020421	1984726	1986271
	Neisseria	meningitidis		CP020421	2231599	2233144
	Neisseria	meningitidis		CP020421	563175	564720
	Neisseria	meningitidis		CP020422	1061671	1063216
	Neisseria	meningitidis		CP020422	1499609	1501154
	Neisseria	meningitidis		CP020422	598127	599672
	Neisseria	meningitidis		CP020422	860892	862437
	Neisseria	meningitidis		CP020423	1240554	1242099
	Neisseria	meningitidis		CP020423	623958	625503
	Neisseria	meningitidis		CP020423	817847	819392
	Neisseria	meningitidis		CP020423	951329	952874
	Neisseria	sicca		CP020452	1145927	1147472
	Neisseria	sicca		CP020452	1335514	1337059
	Neisseria	sicca		CP020452	377380	378925
	Neisseria	sicca		CP020452	737456	739001
	Neisseria	sp	10023	CP022278	1108125	1109675
	Neisseria	sp	10023	CP022278	1558616	1560166
	Neisseria	sp	10023	CP022278	2490416	2491966
	Neisseria	sp	10023	CP022278	891646	893196
	Neisseria	sp	KEM232	CP022527	2195433	2196983
	Neisseria	sp	10022	CP023429	1723093	1724642
	Neisseria	sp	10022	CP023429	2152770	2154320
	Neisseria	sp	10022	CP023429	37376	38925
	Neisseria	meningitidis		CP023813	1159296	1160846
	Neisseria	meningitidis		CP023813	1506047	1507597
	Neisseria	meningitidis		CP023813	1642618	1644168
	Neisseria	meningitidis		CP023813	1838405	1839955
	Neisseria	meningitidis		CP023814	130428	131978
	Neisseria	meningitidis		CP023814	1699318	1700868
	Neisseria	meningitidis		CP023814	2046067	2047617
	Neisseria	meningitidis		CP023814	2182638	2184188
	Neisseriaceae	bacterium	DSM 100970	CP024847	1687773	1689303
	Neisseriaceae	bacterium	DSM 100970	CP024847	2796638	2798169
	Neisseriaceae	bacterium	DSM 100970	CP024847	570277	571808
	Neisseriaceae	bacterium	DSM 100970	CP024847	802180	803711
	Neisseria	mucosa		CP028150	2015734	2017279
	Neisseria	mucosa		CP028150	2358822	2360367
	Neisseria	mucosa		CP028150	264096	265641
	Neisseria	mucosa		CP028150	72459	74004
	Neisseria	subflava		CP031251	1486051	1487571
	Neisseria	subflava		CP031251	1882730	1884250
	Neisseria	subflava		CP031251	2021657	2023177
	Neisseria	subflava		CP031251	204008	205528
	Neisseria	elongata		CP031252	1004455	1005975
	Neisseria	elongata		CP031252	1557353	1558873
	Neisseria	elongata		CP031252	1774599	1776119
	Neisseria	elongata		CP031252	762612	764132
	Neisseria	lactamica		CP031253	1383703	1385223
	Neisseria	lactamica		CP031253	1719703	1721223
	Neisseria	lactamica		CP031253	1980286	1981806
	Neisseria	lactamica		CP031253	2161196	2162716
	Neisseria	elongata		CP031255	1136072	1137592
	Neisseria	elongata		CP031255	324709	326229
	Neisseria	elongata		CP031255	903557	905077
	Neisseria	elongata		CP031255	99520	101040
	Neisseria	meningitidis		CP031324	2254354	2255874
	Neisseria	meningitidis		CP031324	321224	322744
	Neisseria	meningitidis		CP031324	578316	579836
	Neisseria	meningitidis		CP031324	774012	775532
	Neisseria	polysaccharea		CP031325	1004264	1005784
	Neisseria	polysaccharea		CP031325	1148066	1149585
	Neisseria	polysaccharea		CP031325	559889	561409
	Neisseria	polysaccharea		CP031325	787971	789491
	Neisseria	meningitidis		CP031326	1063029	1064550
	Neisseria	meningitidis		CP031326	1260387	1261907
	Neisseria	meningitidis		CP031326	1396427	1397947
	Neisseria	meningitidis		CP031326	1698913	1700433
	Neisseria	meningitidis		CP031327	1074847	1076367
	Neisseria	meningitidis		CP031327	447317	448837
	Neisseria	meningitidis		CP031327	750530	752050
	Neisseria	meningitidis		CP031327	886539	888059
	Neisseria	meningitidis		CP031328	205232	206752
	Neisseria	meningitidis		CP031328	394361	395881
	Neisseria	meningitidis		CP031328	655188	656708
	Neisseria	meningitidis		CP031328	998433	999953
	Neisseria	meningitidis		CP031329	1457523	1459043
	Neisseria	meningitidis		CP031329	1709130	1710650
	Neisseria	meningitidis		CP031329	1896421	1897941
	Neisseria	meningitidis		CP031329	67521	69041
	Neisseria	meningitidis		CP031330	1216141	1217661
	Neisseria	meningitidis		CP031330	1463188	1464708
	Neisseria	meningitidis		CP031330	1658596	1660116
	Neisseria	meningitidis		CP031330	2063741	2065261
	Neisseria	meningitidis		CP031331	1159312	1160832
	Neisseria	meningitidis		CP031331	1506063	1507583
	Neisseria	meningitidis		CP031331	1642634	1644154
	Neisseria	meningitidis		CP031331	1838419	1839939
	Neisseria	meningitidis		CP031332	1279139	1280659
	Neisseria	meningitidis		CP031332	542870	544390
	Neisseria	meningitidis		CP031332	737542	739062
	Neisseria	meningitidis		CP031332	987111	988631
	Neisseria	meningitidis		CP031333	1193728	1195248
	Neisseria	meningitidis		CP031333	1439488	1441008
	Neisseria	meningitidis		CP031333	1632070	1633590
	Neisseria	meningitidis		CP031333	876855	878375
	Neisseria	meningitidis		CP031334	1000434	1001954
	Neisseria	meningitidis		CP031334	107766	109286
	Neisseria	meningitidis		CP031334	549839	551359
	Neisseria	meningitidis		CP031334	743285	744805
	Neisseria	meningitidis		CP031335	146380	147900
	Neisseria	meningitidis		CP031335	457726	459246
	Neisseria	meningitidis		CP031335	591116	592636
	Neisseria	meningitidis		CP031335	779998	781518
	Neisseria	meningitidis		CP031336	293601	295121
	Neisseria	meningitidis		CP031336	489335	490855
	Neisseria	meningitidis		CP031336	624028	625548
	Neisseria	meningitidis		CP031336	924079	925599
	Neisseria	gonorrhoeae		CQLE01000007	1921	3446
	Neisseria	gonorrhoeae	MB2	CQNQ01000004	65715	67138
	Neisseria	gonorrhoeae		CQNQ01000004	68810	70338
	Neisseria	gonorrhoeae		CQOL01000008	1926	3346
	Vitreoscilla	sp	SN6	CZPV01000004	70	1587
	Vitreoscilla	sp	SN6	CZPV01000004	93606	95123
	Kingella	genomosp	P1 oral cone MB2	DQ003616	1	1463
	Neisseria	animaloris		DQ006842	1	1407
	Neisseria	zoodegmatis		DQ006843	1	1482
	uncultured	Neisseria	sp	DQ016821	1	1487
	Neisseria	bacilliformis		DQ117530	1	1493
	Neisseria	bacilliformis		DQ117531	1	1493
	Neisseria	sp	VA12063/2006	DQ859987	1	1462
	Stenoxybacter	acetivorans		EF212897	1	1484
	Neisseria	uncultured beta proteobacterium		EU289059	1	1447
	Neisseria	sp	93S1	EU370420	1	1492
	Neisseria	meningitidis		FEPU01000016	485	1989
	Neisseria	meningitidis		FEQR01000003	19796	21273
	Neisseria	meningitidis		FESQ01000014	613	2119
	uncultured	Neisseria	sp	FJ191538	1	1470
	uncultured	Neisseria	sp	FJ191608	1	1436
	uncultured	Neisseria	sp	FJ191805	1	1467
	uncultured	Neisseria	sp	FJ191941	1	1473
	uncultured	Neisseria	sp	FJ191957	1	1447
	uncultured	Neisseria	sp	FJ191986	1	1433
	uncultured	Neisseria	sp	FJ192044	1	1456
	uncultured	Neisseria	sp	FJ192101	1	1459
	uncultured	Neisseria	sp	FJ192490	1	1468
	uncultured	Neisseria	sp	FJ192582	1	1504
	uncultured	Neisseria	sp	FJ192856	1	1472
	Neisseria	skkuensis		FJ763637	1	1406
	Kingella	oralis		FJ823141	1	1435
	Neisseria	subflava		FJ823143	1	1436
	Neisseria	mucosa		FJ823154	1	1436
	uncultured	uncultured beta proteobacterium		FJ825812	1	1494
	Neisseria	zalophi		FJ876273	1	2633
	uncultured	uncultured beta proteobacterium		FJ946566	1	1290
	uncultured	uncultured beta proteobacterium		FJ946607	1	1290
	uncultured	Neisseriaceae	bacterium	FJ976380	1	1363
	Neisseria	meningitidis	8013	FM999788	2142738	2144282
	Neisseria	meningitidis	8013	FM999788	315151	316695
	Neisseria	meningitidis	8013	FM999788	57908	59452
	Neisseria	meningitidis	8013	FM999788	701019	702563
	metagenome			FPLM01005360	9	1530
	metagenome			FPLP01002462	17	1534
	metagenome			FPLP01008946	16	1534
	metagenome			FPLS01006563	10	1527
	metagenome			FPLS01017319	10	1531
	metagenome			FPLS01029443	11	1406
	metagenome			FPLS01057143	11	1538
	Neisseria	meningitidis	WUE 2594	FR774048	155107	156636
	Neisseria	meningitidis	WUE 2594	FR774048	1611623	1613151
	Neisseria	meningitidis	WUE 2594	FR774048	1942422	1943950
	Neisseria	meningitidis	WUE 2594	FR774048	2191957	2193486
	Neisseria	sp	BNO09-3	GU121411	1	1455
	uncultured	Kingella	sp	GU227228	1	1461
	uncultured	Kingella	sp	GU227231	1	1463
	Neisseria	iguanae		GU233442	1	1479
	uncultured	Uncultured rumen bacterium		GU303063	1	1504
	uncultured	Uncultured rumen bacterium		GU303182	1	1505
	Neisseria	gonorrhoeae		GU395612	1	1544
	Neisseria	gonorrhoeae		GU395613	1	1544
	Neisseria	lactamica		GU980596	1	1261
	Neisseria	weaveri		HF558361	1	1514
	Neisseria	perflava		HF558366	1	1514
	Neisseria	mucosa		HF558371	1	1501
	Neisseria	macacae		HF558383	1	1514
	Neisseria	mucosa		HG005351	1	1537
	unidentified			HK241193	1	1288
	unidentified			HK556625	1	1473
	unidentified			HK694479	1	1499
	uncultured	Neisseriaceae		HM108492	1	1505
	uncultured	Neisseriaceae		HM108668	1	1500
	uncultured	Neisseriaceae		HM108674	1	1499
	uncultured	Neisseriaceae		HM108686	1	1500
	uncultured	Neisseriaceae		HM108692	1	1499
	uncultured	Neisseriaceae		HM108693	1	1500
	uncultured	Neisseriaceae		HM108694	1	1498
	uncultured	Neisseriaceae		HM108723	1	1500
	Snodgrassella	alvi		HM108727	1	1499
	Snodgrassella	alvi		HM108731	1	1497
	uncultured	Neisseriaceae		HM108739	1	1498
	uncultured	beta		HM215010	1	1461
	uncultured	rumen		HQ399850	1	1508
	uncultured	rumen		HQ399998	1	1506
	uncultured	rumen		HQ400084	1	1505
	uncultured	rumen		HQ400305	1	1504
	uncultured	rumen		HQ400307	1	1519
	uncultured	rumen		HQ400365	1	1511
	Neisseria	sp	bk12 12	HQ538678	1	1412
	Neisseria	sp	C6I9	HQ717300	1	1300
	uncultured	organism		HQ740126	1	1463
	uncultured	organism		HQ762471	1	1448
	uncultured	organism		HQ764192	1	1442
	uncultured	organism		HQ764398	1	1449
	uncultured	organism		HQ804442	1	1448
	uncultured	organism		HQ804648	1	1446
	uncultured	organism		HQ810291	1	1450
	uncultured	organism		HQ812219	1	1464
	uncultured	organism	2011	HQ812390	1	1443
	uncultured	organism		HQ812575	1	1447
	uncultured	organism		HQ819972	1	1394
	bacterium	p07		HQ844241	1	1392
	Neisseria	sp	JXZ-10	JF496558	1	1456
	bacterium	enrichment	culture clone B214 2011 49	JF830238	1	1513
	Snodgrassella	alvi		JFZW01000012	235	1776
	Neisseria	elongata	subsp nitroreducens	JN175349	1	1416
	Neisseria	meningitidis		JN175351	1	1415
	Morococcus	cerebrosus	286	JN175352	1	1427
	Eikenella	sp	canine oral taxon 49 289	JN713218	1	1532
	Conchiformibius	steedae	289	JN713445	1	1498
	Conchiformibius	steedae		JN713446	1	1498
	Conchiformibius	steedae		JN713447	1	1498
	Conchiformibius	sp	canine oral taxon 286	JN713452	1	1494
	Conchiformibius	sp	canine oral taxon 289	JN713455	1	1494
	Conchiformibius	sp	canine oral taxon 289	JN713456	1	1494
	uncultured	uncultured beta proteobacterium		JQ278943	1	1492
	uncultured	uncultured beta proteobacterium		JQ278953	1	1492
	Snodgrassella	uncultured beta proteobacterium		JQ405128	1	1224
	Snodgrassella	uncultured beta proteobacterium		JQ405162	1	1289
	Snodgrassella	uncultured beta proteobacterium		JQ581817	1	1252
	Snodgrassella	uncultured beta proteobacterium		JQ581820	1	1252
	Snodgrassella	uncultured beta proteobacterium		JQ581911	1	1251
	uncultured	Neisseria	sp	JQ712529	1	1355
	Snodgrassella	alvi		JQ746651	1	1547
	Neisseria	sp	M-S-TSA 21	JQ795839	1	1455
	Neisseria	sp	104 2012	JQ958870	1	1334
	Neisseria	meningitidis		JRET01000004	1608177	1609697
	Neisseria	meningitidis		JRET01000004	51070	52623
	Neisseria	meningitidis		JRET01000009	1176	2729
	Neisseria	meningitidis		JRET01000009	293218	294744
	Neisseria	meningitidis		JRFG01000002	152764	154301
	Neisseria	meningitidis		JRFG01000011	1052166	1053721
	Neisseria	sp	KH1503	JTDO01000027	373	1926
	uncultured	proteobacterium		JX010901	1	1456
	Uruburuella	testudinis		JX966318	1	1363
	uncultured	uncultured beta proteobacterium		KC000348	1	1366
	Neisseria	meningitidis		KC178525	1	1406
	Neisseria	flavescens		KC817806	1	1389
	Vitreoscilla	sp	SIS 11	KF186671	1	1433
	Snodgrassella	alvi		KF600293	1	1335
	uncultured	uncultured beta proteobacterium		KF944996	1	1225
	Neisseria	arctica		KF995745	1	1416
	unidentified		352	KH493787	1	1351
	unidentified		78	KH494053	1	1278
	unidentified			KH494060	1	1254
	unidentified			KH494062	1	1351
	Neisseria	cinerea		KJ585681	1	1452
	Neisseria	sp	feline oral taxon 352	KM461953	1	1408
	Neisseria	sp	feline oral taxon 78	KM462092	1	1532
	uncultured	Neisseria	sp	KM873081	1	1502
	Kingella	sp	M12-17630	KR494280	1	1404
	uncultured	Neisseria	sp	KR870879	1	1487
	uncultured	Neisseria	sp	KR870880	1	1475
	uncultured	Neisseria	sp	KR870881	1	1476
	uncultured	Neisseria	sp	KR870882	1	1481
	uncultured	Neisseria	sp	KR870883	1	1473
	uncultured	Neisseria	sp	KR870885	1	1478
	uncultured	Neisseria	sp	KR870887	1	1475
	uncultured	Neisseria	sp	KT308699	1	1444
	Neisseria	macacae		KT581584	1	1416
	Neisseria	sp	PPQC13-MTSKWH3-1	KU060248	1	1501
	Neisseria	sp	10011	KX101082	1	1506
	Neisseria	sp	10010	KX101083	1	1506
	Neisseria	flavescens		KY347878	1	1271
	uncultured	uncultured beta proteobacterium		KY992759	1	1513
	Neisseria	weaveri		L10738	1	1487
	Neisseria	sp		LGYH01000020	222	1772
	uncultured	uncultured beta proteobacterium		LN612859	1	1465
	uncultured	uncultured beta proteobacterium		LN613035	1	1501
	Neisseria	sp	260	LN623629	1	1357
	Kingella	kingae		LN869922	1763086	1764610
	Kingella	kingae		LN869922	2122717	2124241
	Kingella	kingae		LN869922	235689	237213
	Kingella	kingae		LN869922	382904	384428
	Neisseria	sp	TID-16	LN871843	1	1368
	Snodgrassella	sp	CFCC 13594	LQXR01000035	3793	5311
	Neisseria	cinerea		LS483369	1117413	1118941
	Neisseria	cinerea		LS483369	1367582	1369110
	Neisseria	cinerea		LS483369	1502525	1504053
	Neisseria	cinerea		LS483369	1633098	1634626
	Kingella	kingae		LS483426	162452	163976
	Kingella	kingae		LS483426	1796617	1798141
	Kingella	kingae		LS483426	395822	397346
	Kingella	kingae		LS483426	543619	545143
	Neisseria	elongata subsp glycolytica		LS483435	2041275	2042803
	Neisseria	elongata subsp glycolytica		LS483435	29559	31087
	Neisseria	elongata subsp glycolytica		LS483435	572791	574319
	Neisseria	elongata subsp glycolytica		LS483435	784776	786304
	Neisseria	weaveri		LT571436	1580065	1581593
	Neisseria	weaveri		LT571436	1790197	1791725
	Neisseria	weaveri		LT571436	1843571	1845099
	Neisseria	weaveri		LT571436	2126418	2127946
	Neisseria	gonorrhoeae		LT591904	1207465	1208985
	Neisseria	gonorrhoeae		LT591904	1589784	1591304
	Neisseria	gonorrhoeae		LT591904	1671165	1672685
	Neisseria	gonorrhoeae		LT591904	1900645	1902165
	Neisseria	gonorrhoeae		LT591908	1205783	1207303
	Neisseria	gonorrhoeae		LT591908	1584142	1585662
	Neisseria	gonorrhoeae		LT591908	1665449	1666969
	Neisseria	gonorrhoeae		LT591908	1892305	1893825
	Neisseria	gonorrhoeae		LT592146	1109326	1110846
	Neisseria	gonorrhoeae		LT592146	1252194	1253714
	Neisseria	gonorrhoeae		LT592146	1667893	1669413
	Neisseria	gonorrhoeae		LT592146	1890705	1892225
	Neisseria	gonorrhoeae		LT592150	1258753	1260273
	Neisseria	gonorrhoeae		LT592150	1614986	1616506
	Neisseria	gonorrhoeae		LT592150	1718923	1720443
	Neisseria	gonorrhoeae		LT592150	1943627	1945147
	Neisseria	gonorrhoeae		LT592155	1207253	1208773
	Neisseria	gonorrhoeae		LT592155	1585580	1587100
	Neisseria	gonorrhoeae		LT592155	1666972	1668492
	Neisseria	gonorrhoeae		LT592155	1893523	1895043
	Neisseria	gonorrhoeae		LT592159	1266566	1268086
	Neisseria	gonorrhoeae		LT592159	1625456	1626976
	Neisseria	gonorrhoeae		LT592159	1729764	1731284
	Neisseria	gonorrhoeae		LT592159	1956638	1958166
	Vitreoscilla	sp	BEG238	LT628087	1	1218
	Neisseria	zoodegmatis		LT906434	125594	127122
	Neisseria	zoodegmatis		LT906434	2055152	2056680
	Neisseria	zoodegmatis		LT906434	2430952	2432480
	Neisseria	zoodegmatis		LT906434	366528	368056
	Neisseria	gonorrhoeae		LT906437	1205262	1206790
	Neisseria	gonorrhoeae		LT906437	1586216	1587744
	Neisseria	gonorrhoeae		LT906437	1667392	1668920
	Neisseria	gonorrhoeae		LT906437	1895038	1896566
	Neisseria	gonorrhoeae		LT906440	1330975	1332503
	Neisseria	gonorrhoeae		LT906440	1726330	1727858
	Neisseria	gonorrhoeae		LT906440	1952692	1954220
	Neisseria	gonorrhoeae		LT906440	215760	217288
	Neisseria	gonorrhoeae		LT906472	1308243	1309771
	Neisseria	gonorrhoeae		LT906472	1724044	1725572
	Neisseria	gonorrhoeae		LT906472	1948990	1950518
	Neisseria	gonorrhoeae		LT906472	215727	217255
	Eikenella	corrodens		LT906482	1607441	1608970
	Eikenella	corrodens		LT906482	527660	529189
	Eikenella	corrodens		LT906482	655495	657024
	Eikenella	corrodens		LT906482	792715	794244
	Eikenella	sp	NML01-A-086	LXSK01000014	215	1765
	Eikenella	sp	NML02-A-017	LXSL01000008	227	1777
	Eikenella	sp	NML130454	LXSQ01000018	139	1689
	Neisseria	lactamica		MF480387	1	1533
	Neisseria	perflava		MH447054	1	1283
	Neisseria	perflava		MH447055	1	1256
	Neisseria	perflava		MH447058	1	1257
	Neisseria	perflava		MH447059	1	1230
	Neisseria	perflava		MH447060	1	1253
	Neisseria	perflava		MH447061	1	1237
	Neisseria	perflava		MH447066	1	1218
	Neisseria	perflava		MH447067	1	1234
	Neisseria	perflava		MH447068	1	1290
	Neisseria	perflava		MH447069	1	1239
	Neisseria	oralis		MH817381	1	1389
	Neisseria	flava		MH817382	1	1424
	Neisseria	flavescens		MH817383	1	1413
	Neisseria	flavescens		MH999421	1	1326
	Neisseria	flavescens		MH999426	1	1331
	Neisseria	flavescens		MH999429	1	1326
	Neisseria	sicca		MH999432	1	1336
	Neisseria	sicca		MH999433	1	1331
	Neisseria	perflava		MH999435	1	1328
	Neisseria	subflava		MH999436	1	1330
	Neisseria	subflava		MH999438	1	1329
	Neisseria	sp	114725	MTAA01000042	255	1805
	Neisseria	gonorrhoeae		X07714	1	1544

## Sheet: Whole Genome Acc
Table S2. Whole genome accession numbers
Analysis	Assembly Accession	Organism Name	Organism Infraspecific Names Strain
Reduced Data set
	GCF_900445245.1	Alysiella crassa	NCTC10283
	GCA_900445245.1	Alysiella crassa	NCTC10283
	GCF_014054525.1	Alysiella filiformis	DSM 16848
	GCA_014054525.1	Alysiella filiformis	DSM 16848
	GCF_001294205.1	Amantichitinum ursilacus	IGB-41
	GCA_001294205.1	Amantichitinum ursilacus	IGB-41
	GCF_002892535.1	Aquella oligotrophica	DSM 100970
	GCA_002892535.1	Aquella oligotrophica	DSM 100970
	GCF_900453875.1	Bergeriella denitrificans	NCTC10295
	GCA_900453875.1	Bergeriella denitrificans	NCTC10295
	GCF_008033135.1	Chitinolyticbacter meiyuanensis	SYBC-H1
	GCA_008033135.1	Chitinolyticbacter meiyuanensis	SYBC-H1
	GCF_000428785.1	Conchiformibius kuhniae DSM 17694	DSM 17694
	GCA_000428785.1	Conchiformibius kuhniae DSM 17694	DSM 17694
	GCF_014054725.1	Conchiformibius steedae	DSM 2580
	GCA_014054725.1	Conchiformibius steedae	DSM 2580
	GCF_009831765.1	Craterilacuibacter sinensis	B2N2-7
	GCA_009831765.1	Craterilacuibacter sinensis	B2N2-7
	GCF_003355495.1	Crenobacter cavernae	K1W11S-77
	GCA_003355495.1	Crenobacter cavernae	K1W11S-77
	GCF_004919095.1	Crenobacter intestini	GY 70310
	GCA_004919095.1	Crenobacter intestini	GY 70310
	GCF_001619695.1	Crenobacter luteus	CN10
	GCA_001619695.1	Crenobacter luteus	CN10
	GCF_010435965.1	Crenobacter sedimenti	HX-7-9
	GCA_010435965.1	Crenobacter sedimenti	HX-7-9
	GCF_900187105.1	Eikenella corrodens	NCTC10596
	GCA_900187105.1	Eikenella corrodens	NCTC10596
	GCF_008805035.1	Eikenella exigua	PXX
	GCA_008805035.1	Eikenella exigua	PXX
	GCF_016025525.2	Eikenella glucosivorans	S3360
	GCA_016025525.2	Eikenella glucosivorans	S3360
	GCF_001648475.1	Eikenella halliae	NML130454
	GCA_001648475.1	Eikenella halliae	NML130454
	GCF_001648355.1	Eikenella longinqua	NML02-A-017
	GCA_001648355.1	Eikenella longinqua	NML02-A-017
	GCF_016623605.1	Kingella bonacorsii	Marseille-Q4569
	GCA_016623605.1	Kingella bonacorsii	Marseille-Q4569
	GCF_900451365.1	Kingella denitrificans	NCTC10995
	GCA_900451365.1	Kingella denitrificans	NCTC10995
	GCF_000470255.1	Kingella kingae KK12	KK12
	GCA_000470255.1	Kingella kingae KK12	KK12
	GCF_900177895.1	Kingella negevensis	SW7208426
	GCA_900177895.1	Kingella negevensis	SW7208426
	GCF_014054985.1	Kingella oralis	DSM 18271
	GCA_014054985.1	Kingella oralis	DSM 18271
	GCF_900451175.1	Kingella potus	NCTC13336
	GCA_900451175.1	Kingella potus	NCTC13336
	GCF_022749515.1	Morococcus cerebrosus	CIP 81.93
	GCA_022749515.1	Morococcus cerebrosus	CIP 81.93
	GCF_008806995.1	Neisseria animalis	ATCC 49930
	GCA_008806995.1	Neisseria animalis	ATCC 49930
	GCF_900638345.1	Neisseria animaloris	NCTC12227
	GCA_900638345.1	Neisseria animaloris	NCTC12227
	GCF_022870905.1	Neisseria arctica	KH1503
	GCA_022870905.1	Neisseria arctica	KH1503
	GCF_014055025.1	Neisseria bacilliformis	DSM 23338
	GCA_014055025.1	Neisseria bacilliformis	DSM 23338
	GCF_009671065.1	Neisseria brasiliensis	N.177.16
	GCA_009671065.1	Neisseria brasiliensis	N.177.16
	GCF_900636765.1	Neisseria canis	NCTC10296
	GCA_900636765.1	Neisseria canis	NCTC10296
	GCF_002216145.1	Neisseria chenwenguii	10023
	GCA_002216145.1	Neisseria chenwenguii	10023
	GCF_900475315.1	Neisseria cinerea	NCTC10294
	GCA_900475315.1	Neisseria cinerea	NCTC10294
	GCF_900453685.1	Neisseria dentiae	NCTC13012
	GCA_900453685.1	Neisseria dentiae	NCTC13012
	GCF_022870885.1	Neisseria dumasiana	LMG 30012
	GCA_022870885.1	Neisseria dumasiana	LMG 30012
	GCF_003351545.1	Neisseria elongata	M15911
	GCA_003351545.1	Neisseria elongata	M15911
	GCF_005221285.1	Neisseria flavescens	ATCC 13120
	GCA_005221285.1	Neisseria flavescens	ATCC 13120
	GCF_013030075.1	Neisseria gonorrhoeae	TUM19854
	GCA_013030075.1	Neisseria gonorrhoeae	TUM19854
	GCF_003013245.1	Neisseria iguanae	ATCC 51483
	GCA_003013245.1	Neisseria iguanae	ATCC 51483
	GCF_003351565.1	Neisseria lactamica	M17106
	GCA_003351565.1	Neisseria lactamica	M17106
	GCF_022749495.1	Neisseria macacae ATCC 33926	ATCC 33926
	GCA_022749495.1	Neisseria macacae ATCC 33926	ATCC 33926
	GCF_008330805.1	Neisseria meningitidis	2022-11-07
	GCA_008330805.1	Neisseria meningitidis	2022-11-07
	GCF_900454435.1	Neisseria mucosa	NCTC 10774
	GCA_900454435.1	Neisseria mucosa	NCTC 10774
	GCF_014297595.1	Neisseria musculi	NW831
	GCA_014297595.1	Neisseria musculi	NW831
	GCF_003495225.1	Neisseria polysaccharea	M38962
	GCA_003495225.1	Neisseria polysaccharea	M38962
	GCF_014054965.1	Neisseria shayeganii	DSM 22244
	GCA_014054965.1	Neisseria shayeganii	DSM 22244
	GCF_017753665.1	Neisseria sicca	NS20201025
	GCA_017753665.1	Neisseria sicca	NS20201025
	GCF_005221305.1	Neisseria subflava	ATCC 49275
	GCA_005221305.1	Neisseria subflava	ATCC 49275
	GCF_014054885.1	Neisseria wadsworthii	DSM 22245
	GCA_014054885.1	Neisseria wadsworthii	DSM 22245
	GCF_900638685.1	Neisseria weaveri	NCTC12742
	GCA_900638685.1	Neisseria weaveri	NCTC12742
	GCF_002327085.1	Neisseria weixii	10022
	GCA_002327085.1	Neisseria weixii	10022
	GCF_008807015.1	Neisseria zalophi	ATCC BAA-2455
	GCA_008807015.1	Neisseria zalophi	ATCC BAA-2455
	GCF_900187305.1	Neisseria zoodegmatis	NCTC12230
	GCA_900187305.1	Neisseria zoodegmatis	NCTC12230
	GCF_016894345.1	Paralysiella testudinis	26B
	GCA_016894345.1	Paralysiella testudinis	26B
	GCF_003201855.1	Rivicola pingtungensis	DSM 29661
	GCA_003201855.1	Rivicola pingtungensis	DSM 29661
	GCF_002951835.1	Simonsiella muelleri ATCC 29453	ATCC 29453
	GCA_002951835.1	Simonsiella muelleri ATCC 29453	ATCC 29453
	GCF_000600005.1	Snodgrassella alvi wkB2	wkB2
	GCA_000600005.1	Snodgrassella alvi wkB2	wkB2
	GCF_000745895.1	Stenoxybacter acetivorans DSM 19021	DSM 19021
	GCA_000745895.1	Stenoxybacter acetivorans DSM 19021	DSM 19021
	GCF_022870845.1	Uruburuella suis	1258/02
	GCA_022870845.1	Uruburuella suis	1258/02
	GCF_022870865.1	Uruburuella testudinis	CCUG 63373m
	GCA_022870865.1	Uruburuella testudinis	CCUG 63373m
	GCF_002222655.1	Vitreoscilla filiformis	ATCC 15551
	GCA_002222655.1	Vitreoscilla filiformis	ATCC 15551
	GCF_902375805.1	Vitreoscilla massiliensis
	GCA_902375805.1	Vitreoscilla massiliensis
	GCF_022870945.1	Vitreoscilla stercoraria	SAG 1488-6
	GCA_022870945.1	Vitreoscilla stercoraria	SAG 1488-6
All Neisseriaceae species
	GCA_158615.1	Eikenella corrodens
	GCA_160435.1	Kingella oralis
	GCA_163775.2	Simonsiella muelleri
	GCA_173875.1	Neisseria mucosa
	GCA_173895.1	Neisseria cinerea
	GCA_173935.1	Neisseria flavescens
	GCA_173955.1	Neisseria subflava
	GCA_173995.1	Neisseria lactamica
	GCA_174655.1	Neisseria sicca
	GCA_175275.1	Neisseria flavescens
	GCA_176735.1	Neisseria polysaccharea
	GCA_176755.2	Neisseria elongata subsp. glycolytica
	GCA_180595.1	Neisseria lactamica
	GCA_186165.1	Neisseria mucosa
	GCA_190695.1	Kingella denitrificans
	GCA_193735.2	Neisseria sicca
	GCA_193755.2	Neisseria sicca
	GCA_193775.2	Neisseria polysaccharea
	GCA_193795.2	Neisseria lactamica
	GCA_194925.1	Neisseria bacilliformis
	GCA_196295.1	Neisseria lactamica
	GCA_213535.1	Kingella kingae
	GCA_220865.1	Neisseria macacae
	GCA_224255.2	Neisseria weaveri
	GCA_224275.2	Neisseria weaveri
	GCA_226875.1	Neisseria shayeganii
	GCA_227765.1	Neisseria wadsworthii
	GCA_255635.1	Kingella kingae
	GCA_260655.1	Neisseria sicca
	GCA_283375.1	Kingella kingae
	GCA_382305.1	Vitreoscilla stercoraria
	GCA_428785.1	Conchiformibius kuhniae
	GCA_455465.1	Kingella kingae
	GCA_469825.1	Kingella kingae
	GCA_469845.1	Kingella kingae
	GCA_469865.1	Kingella kingae
	GCA_469885.1	Kingella kingae
	GCA_469905.1	Kingella kingae
	GCA_469925.1	Kingella kingae
	GCA_469965.1	Kingella kingae
	GCA_470005.1	Kingella kingae
	GCA_470035.1	Kingella kingae
	GCA_470095.1	Kingella kingae
	GCA_470115.1	Kingella kingae
	GCA_470155.1	Kingella kingae
	GCA_470175.1	Kingella kingae
	GCA_470195.1	Kingella kingae
	GCA_470215.1	Kingella kingae
	GCA_470235.1	Kingella kingae
	GCA_470255.1	Kingella kingae
	GCA_470275.1	Kingella kingae
	GCA_470295.1	Kingella kingae
	GCA_470335.1	Kingella kingae
	GCA_470375.1	Kingella kingae
	GCA_470395.1	Kingella kingae
	GCA_470415.1	Kingella kingae
	GCA_470435.1	Kingella kingae
	GCA_470455.1	Kingella kingae
	GCA_470475.1	Kingella kingae
	GCA_470515.1	Kingella kingae
	GCA_470555.1	Kingella kingae
	GCA_470575.1	Kingella kingae
	GCA_470595.1	Kingella kingae
	GCA_470615.1	Kingella kingae
	GCA_470635.1	Kingella kingae
	GCA_470675.1	Kingella kingae
	GCA_477275.1	Kingella kingae
	GCA_477295.1	Kingella kingae
	GCA_477315.1	Kingella kingae
	GCA_477335.1	Kingella kingae
	GCA_477355.1	Kingella kingae
	GCA_477375.1	Kingella kingae
	GCA_504685.1	Eikenella corrodens
	GCA_600005.1	Snodgrassella alvi
	GCA_620925.1	Conchiformibius steedae
	GCA_626595.1	Neisseria meningitidis
	GCA_695405.1	Neisseria gonorrhoeae
	GCA_695425.1	Neisseria gonorrhoeae
	GCA_695445.1	Neisseria gonorrhoeae
	GCA_695545.1	Snodgrassella communis
	GCA_695565.1	Snodgrassella communis
	GCA_705675.1	Neisseria gonorrhoeae
	GCA_722505.1	Snodgrassella alvi
	GCA_725145.1	Snodgrassella alvi
	GCA_725185.1	Snodgrassella alvi
	GCA_725195.1	Snodgrassella alvi
	GCA_741965.1	Neisseria lactamica
	GCA_745895.1	Stenoxybacter acetivorans
	GCA_745955.1	Alysiella crassa
	GCA_751135.1	Kingella kingae
	GCA_751855.1	Kingella sp.
	GCA_763255.1	Neisseria gonorrhoeae
	GCA_763635.1	Neisseria mucosa
	GCA_763745.1	Neisseria meningitidis
	GCA_785065.1	Neisseria meningitidis
	GCA_785075.1	Neisseria meningitidis
	GCA_787195.2	Neisseria meningitidis
	GCA_800235.1	Neisseria meningitidis
	GCA_800315.1	Neisseria meningitidis
	GCA_800355.1	Neisseria meningitidis
	GCA_800415.1	Neisseria meningitidis
	GCA_813705.1	Morococcus cerebrosus
	GCA_818035.1	Neisseria elongata subsp. glycolytica
	GCA_818495.1	Neisseria meningitidis
	GCA_818505.1	Neisseria meningitidis
	GCA_818515.1	Neisseria meningitidis
	GCA_818525.1	Neisseria meningitidis
	GCA_1027865.1	Neisseria arctica
	GCA_1028035.1	Neisseria gonorrhoeae
	GCA_1029815.1	Neisseria meningitidis
	GCA_1039435.1	Neisseria gonorrhoeae
	GCA_1047225.1	Neisseria gonorrhoeae
	GCA_1047255.1	Neisseria gonorrhoeae
	GCA_1047275.1	Neisseria gonorrhoeae
	GCA_1050895.1	Kingella kingae
	GCA_1061435.1	Neisseria elongata subsp. glycolytica
	GCA_1063255.1	Morococcus cerebrosus
	GCA_1063455.1	Morococcus cerebrosus
	GCA_1063965.1	Neisseria bacilliformis
	GCA_1064475.1	Morococcus cerebrosus
	GCA_1064605.1	Neisseria lactamica
	GCA_1064745.1	Morococcus cerebrosus
	GCA_1064875.1	Neisseria elongata subsp. glycolytica
	GCA_1064935.1	Neisseria elongata subsp. glycolytica
	GCA_1065565.1	Neisseria lactamica
	GCA_1065605.1	Neisseria lactamica
	GCA_1067635.1	Neisseria bacilliformis
	GCA_1067655.1	Neisseria lactamica
	GCA_1076785.1	Eikenella corrodens
	GCA_1083105.1	Neisseria gonorrhoeae
	GCA_1083305.1	Neisseria meningitidis
	GCA_1083545.1	Neisseria gonorrhoeae
	GCA_1083765.1	Neisseria meningitidis
	GCA_1083885.1	Neisseria meningitidis
	GCA_1083925.1	Neisseria gonorrhoeae
	GCA_1084085.1	Neisseria gonorrhoeae
	GCA_1084125.1	Neisseria gonorrhoeae
	GCA_1084345.1	Neisseria gonorrhoeae
	GCA_1084685.1	Neisseria gonorrhoeae
	GCA_1085725.1	Neisseria gonorrhoeae
	GCA_1085765.1	Neisseria meningitidis
	GCA_1086285.1	Neisseria meningitidis
	GCA_1086345.1	Neisseria gonorrhoeae
	GCA_1294205.1	Amantichitinum ursilacus
	GCA_1408935.1	Kingella kingae
	GCA_1457815.1	Vitreoscilla sp.
	GCA_1458475.1	Kingella kingae
	GCA_1556165.1	Neisseria perflava
	GCA_1556335.1	Neisseria mucosa
	GCA_1556395.1	Neisseria perflava
	GCA_1590725.1	Snodgrassella sp.
	GCA_1592185.1	Bergeriella denitrificans
	GCA_1618015.1	Neisseria flavescens
	GCA_1618065.1	Neisseria flavescens
	GCA_1618075.1	Neisseria flavescens
	GCA_1618085.1	Neisseria flavescens
	GCA_1619695.1	Crenobacter luteus
	GCA_1648235.1	Eikenella corrodens
	GCA_1648245.1	Eikenella corrodens
	GCA_1648255.1	Eikenella corrodens
	GCA_1648265.1	Eikenella corrodens
	GCA_1648315.1	Eikenella corrodens
	GCA_1648335.1	Eikenella corrodens
	GCA_1648345.1	Eikenella sp.
	GCA_1648355.1	Eikenella longinqua
	GCA_1648395.1	Eikenella sp.
	GCA_1648415.1	Eikenella sp.
	GCA_1648425.1	Eikenella sp.
	GCA_1648435.1	Eikenella sp.
	GCA_1648475.1	Eikenella halliae
	GCA_1648495.1	Eikenella sp.
	GCA_1648505.1	Eikenella sp.
	GCA_1648535.1	Eikenella sp.
	GCA_1809035.1	Eikenella sp.
	GCA_1811325.1	Eikenella sp.
	GCA_1815545.1	Eikenella sp.
	GCA_2019415.1	Snodgrassella alvi
	GCA_2022745.1	Neisseria lactamica
	GCA_2073715.2	Neisseria mucosa
	GCA_2088395.1	Snodgrassella alvi
	GCA_2088405.1	Snodgrassella alvi
	GCA_2088415.1	Snodgrassella alvi
	GCA_2088455.1	Snodgrassella alvi
	GCA_2088465.1	Snodgrassella alvi
	GCA_2088475.1	Snodgrassella alvi
	GCA_2088515.1	Snodgrassella alvi
	GCA_2088525.1	Snodgrassella alvi
	GCA_2088555.1	Snodgrassella alvi
	GCA_2088575.1	Snodgrassella alvi
	GCA_2088585.1	Snodgrassella alvi
	GCA_2088595.1	Snodgrassella alvi
	GCA_2088635.1	Snodgrassella alvi
	GCA_2088655.1	Snodgrassella alvi
	GCA_2088665.1	Snodgrassella alvi
	GCA_2088675.1	Snodgrassella alvi
	GCA_2088695.1	Snodgrassella alvi
	GCA_2088735.1	Snodgrassella alvi
	GCA_2088755.1	Snodgrassella alvi
	GCA_2088765.1	Snodgrassella alvi
	GCA_2089015.1	Snodgrassella alvi
	GCA_2108495.1	Neisseria canis
	GCA_2108505.1	Neisseria dumasiana
	GCA_2108535.1	Neisseria dumasiana
	GCA_2108545.1	Neisseria dumasiana
	GCA_2108575.1	Neisseria zoodegmatis
	GCA_2108595.1	Neisseria dentiae
	GCA_2108605.1	Neisseria animaloris
	GCA_2204395.1	Eikenella corrodens
	GCA_2216145.1	Neisseria chenwenguii
	GCA_2222655.1	Vitreoscilla filiformis
	GCA_2318615.1	Neisseria lactamica
	GCA_2327085.1	Neisseria weixii
	GCA_2406645.1	Snodgrassella alvi
	GCA_2777315.1	Snodgrassella alvi
	GCA_2777325.1	Snodgrassella alvi
	GCA_2777335.1	Snodgrassella communis
	GCA_2777345.1	Snodgrassella communis
	GCA_2777415.1	Snodgrassella communis
	GCA_2777425.1	Snodgrassella alvi
	GCA_2777465.1	Snodgrassella alvi
	GCA_2777485.1	Snodgrassella communis
	GCA_2777495.1	Snodgrassella alvi
	GCA_2777525.1	Snodgrassella communis
	GCA_2777575.1	Snodgrassella alvi
	GCA_2777595.1	Snodgrassella communis
	GCA_2777615.1	Snodgrassella communis
	GCA_2777635.1	Snodgrassella communis
	GCA_2777655.1	Snodgrassella alvi
	GCA_2777675.1	Snodgrassella alvi
	GCA_2777695.1	Snodgrassella alvi
	GCA_2777705.1	Snodgrassella alvi
	GCA_2777735.1	Snodgrassella alvi
	GCA_2777745.1	Snodgrassella alvi
	GCA_2777775.1	Snodgrassella alvi
	GCA_2777795.1	Snodgrassella alvi
	GCA_2777815.1	Snodgrassella alvi
	GCA_2777825.1	Snodgrassella alvi
	GCA_2777855.1	Snodgrassella alvi
	GCA_2777865.1	Snodgrassella alvi
	GCA_2777875.1	Snodgrassella alvi
	GCA_2777925.1	Snodgrassella alvi
	GCA_2847985.1	Neisseria perflava
	GCA_2863285.1	Neisseria sicca
	GCA_2863305.1	Neisseria perflava
	GCA_2892535.1	Aquella oligotrophica
	GCA_2951835.1	Simonsiella muelleri
	GCA_2951955.2	Vitreoscilla sp.
	GCA_3013245.1	Neisseria iguanae
	GCA_3028315.1	Neisseria mucosa
	GCA_3044345.1	Neisseria sicca
	GCA_3044355.1	Neisseria subflava
	GCA_3044385.1	Neisseria subflava
	GCA_3044395.1	Neisseria mucosa
	GCA_3044425.1	Neisseria sicca
	GCA_3044445.1	Neisseria mucosa
	GCA_3044505.1	Neisseria subflava
	GCA_3044525.1	Neisseria subflava
	GCA_3044545.1	Neisseria weaveri
	GCA_3044565.1	Neisseria sicca
	GCA_3044585.1	Neisseria subflava
	GCA_3044605.1	Neisseria elongata
	GCA_3044625.1	Neisseria elongata
	GCA_3044645.1	Neisseria subflava
	GCA_3044665.1	Neisseria subflava
	GCA_3044675.1	Neisseria cinerea
	GCA_3044705.1	Neisseria animaloris
	GCA_3044725.1	Neisseria elongata
	GCA_3044745.1	Neisseria cinerea
	GCA_3044765.1	Neisseria sicca
	GCA_3044785.1	Neisseria elongata
	GCA_3044805.1	Neisseria wadsworthii
	GCA_3044825.1	Neisseria cinerea
	GCA_3044845.1	Neisseria subflava
	GCA_3044855.1	Neisseria cinerea
	GCA_3044885.1	Neisseria weaveri
	GCA_3044905.1	Neisseria weaveri
	GCA_3044925.1	Neisseria subflava
	GCA_3044935.1	Neisseria subflava
	GCA_3044965.1	Neisseria subflava
	GCA_3044985.1	Neisseria elongata
	GCA_3044995.1	Neisseria weaveri
	GCA_3045025.1	Neisseria subflava
	GCA_3045035.1	Neisseria polysaccharea
	GCA_3045095.1	Neisseria animaloris
	GCA_3201855.1	Rivicola pingtungensis
	GCA_3202885.1	Snodgrassella alvi
	GCA_3351545.1	Neisseria elongata
	GCA_3351565.1	Neisseria lactamica
	GCA_3351665.1	Neisseria subflava
	GCA_3351685.1	Neisseria elongata
	GCA_3355195.1	Neisseria polysaccharea
	GCA_3355495.1	Crenobacter cavernae
	GCA_3492145.1	Neisseria lactamica
	GCA_3492155.1	Neisseria lactamica
	GCA_3492195.1	Neisseria lactamica
	GCA_3492345.1	Neisseria lactamica
	GCA_3492385.1	Neisseria lactamica
	GCA_3492425.1	Neisseria lactamica
	GCA_3492465.1	Neisseria lactamica
	GCA_3492555.1	Neisseria lactamica
	GCA_3492625.1	Neisseria lactamica
	GCA_3492765.1	Neisseria lactamica
	GCA_3492775.1	Neisseria lactamica
	GCA_3492845.1	Neisseria lactamica
	GCA_3492865.1	Neisseria lactamica
	GCA_3492955.1	Neisseria lactamica
	GCA_3493045.1	Neisseria lactamica
	GCA_3493185.1	Neisseria lactamica
	GCA_3493215.1	Neisseria lactamica
	GCA_3493855.1	Neisseria lactamica
	GCA_3495225.1	Neisseria polysaccharea
	GCA_3495405.1	Neisseria lactamica
	GCA_3495565.1	Neisseria lactamica
	GCA_3495575.1	Neisseria lactamica
	GCA_3495835.1	Neisseria lactamica
	GCA_3496195.1	Neisseria lactamica
	GCA_3496425.1	Neisseria lactamica
	GCA_3496485.1	Neisseria lactamica
	GCA_3496665.1	Neisseria lactamica
	GCA_3638775.1	Kingella sp.
	GCA_3640295.1	Kingella sp.
	GCA_3790445.1	Neisseria chenwenguii
	GCA_3795365.1	Neisseria animalis
	GCA_3813805.1	Neisseria sp.
	GCA_3813885.1	Neisseria sp.
	GCA_3860055.1	Conchiformibius steedae
	GCA_3990355.1	Eikenella corrodens
	GCA_4134915.1	Crenobacter cavernae
	GCA_4341385.1	Uruburuella suis
	GCA_4345725.1	Crenobacter luteus
	GCA_4919095.1	Crenobacter intestini
	GCA_5221285.1	Neisseria flavescens
	GCA_5221305.1	Neisseria subflava
	GCA_7667085.1	Neisseria sicca
	GCA_7667125.1	Neisseria sicca
	GCA_7673275.1	Neisseria sicca
	GCA_8033135.1	Chitinolyticbacter meiyuanensis
	GCA_8330805.1	Neisseria meningitidis
	GCA_8805035.1	Eikenella exigua
	GCA_8806995.1	Neisseria animalis
	GCA_8807015.1	Neisseria zalophi
	GCA_9650805.1	Eikenella corrodens
	GCA_9650815.1	Eikenella corrodens
	GCA_9650825.1	Eikenella corrodens
	GCA_9650835.1	Eikenella corrodens
	GCA_9650845.1	Eikenella corrodens
	GCA_9650905.1	Eikenella corrodens
	GCA_9650925.1	Eikenella corrodens
	GCA_9650935.1	Eikenella exigua
	GCA_9650945.1	Eikenella corrodens
	GCA_9665055.1	Neisseria brasiliensis
	GCA_9671065.1	Neisseria brasiliensis
	GCA_9831765.1	Craterilacuibacter sinensis
	GCA_10435965.1	Crenobacter sedimenti
	GCA_11045755.1	Kingella kingae
	GCA_11612385.1	Kingella kingae
	GCA_11612705.1	Kingella kingae
	GCA_13030075.1	Neisseria gonorrhoeae
	GCA_13267835.1	Neisseria mucosa
	GCA_13344955.1	Snodgrassella sp.
	GCA_13344965.1	Snodgrassella sp.
	GCA_13344995.1	Snodgrassella sp.
	GCA_13346865.1	Snodgrassella sp.
	GCA_14054525.1	Alysiella filiformis
	GCA_14054725.1	Conchiformibius steedae
	GCA_14054885.1	Neisseria wadsworthii
	GCA_14054945.1	Neisseria sicca
	GCA_14054965.1	Neisseria shayeganii
	GCA_14054985.1	Kingella oralis
	GCA_14055005.1	Neisseria dentiae
	GCA_14055025.1	Neisseria bacilliformis
	GCA_14297595.1	Neisseria musculi
	GCA_14378125.1	Vitreoscilla sp.
	GCA_14596395.1	Neisseria sp.
	GCA_14762905.1	Kingella kingae
	GCA_14762915.1	Kingella kingae
	GCA_14762925.1	Kingella kingae
	GCA_15263505.1	Neisseria sicca
	GCA_15263535.1	Neisseria sicca
	GCA_15263565.1	Neisseria lactamica
	GCA_15263585.1	Neisseria lactamica
	GCA_15711285.1	Neisseria polysaccharea
	GCA_16025525.2	Eikenella glucosivorans
	GCA_16028715.1	Neisseria cinerea
	GCA_16100435.1	Snodgrassella sp.
	GCA_16100485.1	Snodgrassella sp.
	GCA_16100525.1	Snodgrassella sp.
	GCA_16100575.1	Snodgrassella sp.
	GCA_16100865.1	Snodgrassella sp.
	GCA_16100875.1	Snodgrassella sp.
	GCA_16101225.1	Snodgrassella sp.
	GCA_16101245.1	Snodgrassella sp.
	GCA_16101465.1	Snodgrassella sp.
	GCA_16101495.1	Snodgrassella sp.
	GCA_16101535.1	Snodgrassella sp.
	GCA_16127355.1	Kingella denitrificans
	GCA_16623605.1	Kingella bonacorsii
	GCA_16894345.1	Paralysiella testudinis
	GCA_16900855.1	Neisseria elongata
	GCA_17495125.1	Vitreoscilla sp.
	GCA_17753665.1	Neisseria sicca
	GCA_17987155.1	Vitreoscilla sp.
	GCA_17989385.1	Vitreoscilla sp.
	GCA_17990255.1	Vitreoscilla sp.
	GCA_18002775.1	Vitreoscilla sp.
	GCA_18059145.1	Vitreoscilla sp.
	GCA_18364365.1	Neisseria mucosa
	GCA_18373375.1	Neisseria mucosa
	GCA_18437425.1	Neisseria elongata subsp. nitroreducens
	GCA_18780145.1	Vitreoscilla sp.
	GCA_19334725.1	Neisseria perflava
	GCA_19334765.1	Neisseria sicca
	GCA_19815145.1	Neisseria subflava
	GCA_19815155.1	Neisseria flava
	GCA_19930845.1	Eikenella corrodens
	GCA_20162275.1	Simonsiella muelleri
	GCA_20162295.1	Alysiella filiformis
	GCA_21025975.1	Neisseria cinerea
	GCA_22288825.1	Kingella sp.
	GCA_22348385.1	Wielerella bovis
	GCA_22348415.1	Wielerella bovis
	GCA_22354385.1	Wielerella bovis
	GCA_22354405.1	Wielerella bovis
	GCA_22354425.1	Wielerella bovis
	GCA_22354445.1	Wielerella bovis
	GCA_22354465.1	Wielerella bovis
	GCA_22749495.1	Neisseria macacae
	GCA_22749515.1	Morococcus cerebrosus
	GCA_22870845.1	Uruburuella suis
	GCA_22870865.1	Uruburuella testudinis
	GCA_22870885.1	Neisseria dumasiana
	GCA_22870905.1	Neisseria arctica
	GCA_22870925.1	Vitreoscilla massiliensis
	GCA_22870945.1	Vitreoscilla stercoraria
	GCA_22870965.1	Snodgrassella alvi
	GCA_22870985.1	Kingella potus
	GCA_22871005.1	Kingella kingae
	GCA_22871025.1	Conchiformibius kuhniae
	GCA_22871045.1	Alysiella crassa
	GCA_23150385.1	MAG: Rivicola
	GCA_23472875.1	Neisseria perflava
	GCA_23502145.1	Craterilacuibacter sp.
	GCA_23547005.1	Conchiformibius steedae
	GCA_23635035.1	Neisseria subflava
	GCA_23635065.1	Neisseria subflava
	GCA_23635085.1	Neisseria subflava
	GCA_23635105.1	Neisseria subflava
	GCA_24103505.1	Snodgrassella sp.
	GCA_24103515.1	Snodgrassella sp.
	GCA_24103595.1	Snodgrassella sp.
	GCA_24103605.1	Snodgrassella sp.
	GCA_24103675.1	Snodgrassella sp.
	GCA_24103685.1	Snodgrassella sp.
	GCA_24103725.1	Snodgrassella sp.
	GCA_24103835.1	Snodgrassella sp.
	GCA_24103955.1	Snodgrassella sp.
	GCA_24170405.1	Neisseria perflava
	GCA_24170765.1	Neisseria perflava
	GCA_24205685.1	Neisseria subflava
	GCA_24205705.1	Neisseria subflava
	GCA_24205725.1	Neisseria subflava
	GCA_24205745.1	Neisseria subflava
	GCA_24205765.1	Neisseria subflava
	GCA_24205785.1	Neisseria subflava
	GCA_24437655.1	Chitinolyticbacter sp.
	GCA_24580525.1	Neisseria dentiae
	GCA_25291375.1	Snodgrassella alvi
	GCA_25291485.1	Snodgrassella alvi
	GCA_26535815.1	Snodgrassella sp.
	GCA_26535865.1	Snodgrassella sp.
	GCA_26535915.1	Snodgrassella sp.
	GCA_26535955.1	Snodgrassella sp.
	GCA_28680565.1	Kingella sp.
	GCA_900086555.1	Neisseria weaveri
	GCA_900094895.1	Snodgrassella sp.
	GCA_900111845.1	Kingella kingae
	GCA_900113545.1	Neisseria elongata subsp. elongata
	GCA_900169325.1	Kingella denitrificans
	GCA_900177895.1	Kingella sp.
	GCA_900182485.2	Kingella sp.
	GCA_900187105.1	Eikenella corrodens
	GCA_900187305.1	Neisseria zoodegmatis
	GCA_900201385.1	Neisseria meningitidis
	GCA_900230205.1	Alysiella filiformis
	GCA_900322255.1	Prolinoborus fasciculus
	GCA_900445245.1	Alysiella crassa
	GCA_900451155.1	Kingella kingae
	GCA_900451175.1	Kingella potus
	GCA_900451365.1	Kingella denitrificans
	GCA_900453685.1	Neisseria dentiae
	GCA_900453805.1	Neisseria flavescens
	GCA_900453875.1	Bergeriella denitrificans
	GCA_900453895.1	Neisseria elongata
	GCA_900454095.1	Neisseria lactamica
	GCA_900454145.1	Neisseria lactamica
	GCA_900454205.1	Neisseria zoodegmatis
	GCA_900454435.1	Neisseria mucosa
	GCA_900475315.1	Neisseria cinerea
	GCA_900475815.1	Neisseria elongata subsp. glycolytica
	GCA_900475905.1	Kingella kingae
	GCA_900636515.1	Neisseria animalis
	GCA_900636765.1	Neisseria canis
	GCA_900637855.1	Neisseria animaloris
	GCA_900638345.1	Neisseria animaloris
	GCA_900638685.1	Neisseria weaveri
	GCA_900654165.1	Neisseria flavescens
	GCA_900654175.1	Neisseria mucosa
	GCA_900654185.1	Neisseria flavescens
	GCA_900654195.1	Neisseria flavescens
	GCA_901482445.1	Neisseria lactamica
	GCA_901873385.1	Neisseria sicca
	GCA_901873995.1	Neisseria subflava
	GCA_901875325.1	Neisseria subflava
	GCA_902374455.1	Neisseria macacae
	GCA_902375805.1	Vitreoscilla massiliensis
	GCA_905369895.1	Neisseria flavescens
	GCA_905370215.1	Neisseria subflava
	GCA_905370285.1	Neisseria mucosa
	GCA_905371385.1	Neisseria flavescens
	GCA_905371485.1	Neisseria subflava
	GCA_905371655.1	Neisseria elongata
	GCA_905371675.1	Neisseria subflava
	GCA_905372735.1	Neisseria elongata
	GCA_905373135.1	Eikenella corrodens
	GCA_905373195.1	Kingella oralis
	GCA_914768015.1	Snodgrassella alvi
	GCA_914768025.1	Snodgrassella alvi
	GCA_914768035.1	Snodgrassella alvi
	GCA_914768045.1	Snodgrassella alvi
	GCA_914768055.1	Snodgrassella alvi
	GCA_914768065.1	Snodgrassella alvi
	GCA_914768075.1	Snodgrassella alvi
	GCA_914768085.1	Snodgrassella alvi
	GCA_914768095.1	Snodgrassella alvi
	GCA_915062845.1	Kingella sp.
	GCA_915066195.1	Neisseria elongata
	GCA_915253765.1	Neisseria elongata
	GCA_915270505.1	Neisseria sicca
	GCA_916048335.1	Neisseria flavescens
	GCA_916048815.1	Neisseria flavescens
	GCA_916049585.1	Neisseria flavescens
	GCA_916049695.1	Neisseria flavescens
	GCA_916049775.1	Neisseria flavescens
	GCA_916049965.1	Neisseria flavescens
	GCA_916050025.1	Neisseria flavescens
	GCA_916050295.1	Neisseria flavescens
	GCA_916050365.1	Neisseria flavescens
	GCA_916438255.1	Neisseria flavescens
	GCA_916618725.1	Eikenella sp. Marseille-P7795
	GCA_916709955.1	Neisseria flavescens
	GCA_916719905.1	Kingella denitrificans
	GCA_916720425.1	Kingella sp.
	GCA_927911155.1	Neisseria elongata
	GCA_927911225.1	Neisseria sicca
	GCA_927911655.1	Simonsiella muelleri
	GCA_927911725.1	Kingella denitrificans
	GCA_937880995.1	Neisseria sicca
	GCA_937890425.1	Kingella potus
	GCA_937897795.1	Rivicola pingtungensis
	GCA_937906185.1	uncultured Kingella
	GCA_937975695.1	Uruburuella suis
	GCA_937989625.1	Simonsiella muelleri
	GCA_938022445.1	Eikenella corrodens
	GCA_938030635.1	Kingella denitrificans
	GCA_938036895.1	uncultured Eikenella
	GCA_938046305.1	Neisseria elongata
	GCA_938049115.1	uncultured Kingella
	GCA_945276975.1	Snodgrassella alvi
	GCA_945279255.1	Snodgrassella alvi
	GCA_945878035.1	Neisseria lactamica
	GCA_946221005.1	Conchiformibius steedae
	GCA_946221345.1	Neisseria cinerea
	GCA_946476885.1	Snodgrassella alvi
	GCA_946476995.1	Snodgrassella alvi
	GCA_946477485.1	Snodgrassella alvi
	GCA_946478365.1	Snodgrassella alvi
	GCA_946478495.1	Snodgrassella alvi
	GCA_946478525.1	Snodgrassella alvi
	GCA_946478595.1	Snodgrassella alvi
	GCA_946480755.1	Snodgrassella alvi
	GCA_946481525.1	Snodgrassella alvi
	GCA_946481845.1	Snodgrassella alvi
	GCA_946482505.1	Snodgrassella alvi
	GCA_946698215.1	Snodgrassella alvi
	GCA_947097505.1	Neisseria elongata

## Sheet: Phenotypics
Table S3. Publicly available phenotypic data
	K kingae	K negevensis	K oralis	K denitrificans	K bonacorsii	K potus	A filiformis	S muelleri	C steedae	E corrodens	N bacilliformis
GC%	46-48	45-46	56-58	54-57	54	57.5	44-48	41	50-51	56-58	59
Cell Shape	Coccobacillus	Coccobacillus	Coccobacillus	Coccobacillus	Coccobacillus	Coccobacillus	Rod	Rod	Rod	Rods	Cocci
β-Hemolysis	+	+	-	-	-	-	+/-	D	+/-	-	-
Acid from Glucose	+	+	+	+	-	-	+	+	-	-	ND
Maltose	+	-	-	+	−	-	+	+	-	-	−
Fructose	+/-	-	-	-	−	-	+	-	-	-	−
Alkaline phosphatase	ND	+	+	-	+	-	ND	ND	ND	-	ND
C4 esterase	ND	-	ND	ND	+	ND	ND	ND	ND	+	ND
C8 esterase lipase	ND	-	ND	ND	+	ND	ND	ND	ND	+	ND
C14 lipase	ND	-	ND	ND	−	ND	ND	ND	ND	+	ND
Leucine arylamidase	ND	+	ND	ND	+	ND	ND	ND	ND	+	ND
Valine arylamidase	ND	-	ND	ND	−	ND	ND	ND	ND	-	ND
Cystine arylamidase	ND	-	ND	ND	−	ND	ND	ND	ND	+	ND
Trypsin	ND	-	ND	ND	−	ND	ND	ND	ND	-	ND
α-Chymotrypsin	ND	-	ND	ND	−	ND	ND	ND	ND	-	ND
Acid phosphatase	ND	+	ND	-	+	ND	ND	ND	ND	+	ND
Naphthol-AS-BI-Phosphohydrolase	ND	-	ND	ND	+	ND	ND	ND	ND	+	ND
α-Galactosidase	ND	-	ND	−	−	ND	ND	ND	ND	−	ND
β-Galactosidase (1)	−	−	−	−	−	-	ND	ND	ND	−	−
β-Glucuronidase	ND	-	ND	ND	−	-	ND	ND	ND	-	ND
α-Glucosidase	ND	-	ND	ND	−	-	ND	ND	ND	-	ND
β-Glucosidase	ND	-	ND	ND	−	ND	ND	ND	ND	-	ND
N-Acetyl-β-Glucosaminidase	ND	-	ND	ND	−	ND	ND	ND	ND	-	ND
α-Mannosidase	ND	-	ND	ND	−	ND	ND	ND	ND	-	ND
α-Fucosidase	ND	-	ND	ND	−	ND	ND	ND	ND	-	ND
Urease	-	-	-	-	ND	-	-	-	-	-	ND
Indole	-	-	-	-	ND	-	ND	ND	ND	-	-
Lipase	ND	-	ND	ND	ND	-	ND	ND	ND	-	ND
Alkaline phosphatase	+	-	+	-	ND	-	ND	ND	ND	ND	ND
b-galactosidase	ND	-	ND	ND	ND	-	ND	ND	ND	-	ND
Proline arylamidase	-	-	-	ND	ND	-	ND	ND	ND	+	ND
g-glutamyl transferase	ND	-	ND	ND	ND	+	ND	ND	ND	ND	ND
Ornithine decarboxylase	-	-	-	-	ND	-	ND	ND	ND	+	ND
ND - No data
+/- Different based on isolate/report
D - mixed
References used to compile these data:
23-26,28,31,33,48,49,72-78

## Sheet: RF Scores
		Robinson-Foulds distance
		Roary Cutoff Scores	95	90	85	80	75
		95	0	0.133057	0.183349	0.166304	0.270425
		90	0.133057	0	0.127594	0.151402	0.263242
Raw RF calculated in R		85	0.183349	0.127594	0	0.174422	0.27051
		80	0.166304	0.151402	0.174422	0	0.231706
		75	0.270425	0.263242	0.27051	0.231706	0
		Normalized Nye Similarity Score
Norm RF calculated in R		Roary Cutoff Scores	95	90	85	80	75
Nye Similarity with Normalization, 131 splits		95	1	0.868505	0.818236	0.827071	0.730672
pmin		90	0.868505	1	0.871446	0.828205	0.740748
		85	0.818236	0.871446	1	0.821592	0.738442
		80	0.827071	0.828205	0.821592	1	0.768541
		75	0.730672	0.740748	0.738442	0.768541	1

## Sheet: Diag. COGs K. potus Clade
Table S4. Diagnostic genes for the K. potus clade
Gene	Non-unique Gene name	Annotation	Number_pos_present_in	Number_neg_present_in	Number_pos_not_present_in	Number_neg_not_present_in	Sensitivity	Specificity	Odds_ratio	Naive_p	Bonferroni_p	Benjamini_H_p	Max_Pairwise_comparisons	Max_supporting_pairs	Max_opposing_pairs	Best_pairwise_comp_p	Worst_pairwise_comp_p
group_10579		hypothetical protein	6	0	0	128	100	100	inf	1.39315e-10	4.1396e-06	1.06144e-08	1	1	0	1	1
group_10580		putative zinc protease	6	0	0	128	100	100	inf	1.39315e-10	4.1396e-06	1.06144e-08	1	1	0	1	1
group_10581		putative zinc protease	6	0	0	128	100	100	inf	1.39315e-10	4.1396e-06	1.06144e-08	1	1	0	1	1
group_10585	prmA	Ribosomal protein L11 methyltransferase	6	0	0	128	100	100	inf	1.39315e-10	4.1396e-06	1.06144e-08	1	1	0	1	1
group_10586		hypothetical protein	6	0	0	128	100	100	inf	1.39315e-10	4.1396e-06	1.06144e-08	1	1	0	1	1
group_10587		hypothetical protein	6	0	0	128	100	100	inf	1.39315e-10	4.1396e-06	1.06144e-08	1	1	0	1	1
gstB_1		hypothetical protein	6	0	0	128	100	100	inf	1.39315e-10	4.1396e-06	1.06144e-08	1	1	0	1	1
group_10590		hypothetical protein	6	0	0	128	100	100	inf	1.39315e-10	4.1396e-06	1.06144e-08	1	1	0	1	1
group_10592		hypothetical protein	6	0	0	128	100	100	inf	1.39315e-10	4.1396e-06	1.06144e-08	1	1	0	1	1
group_10600		hypothetical protein	6	0	0	128	100	100	inf	1.39315e-10	4.1396e-06	1.06144e-08	1	1	0	1	1
group_10601	murB	UDP-N-acetylenolpyruvoylglucosamine reductase	6	0	0	128	100	100	inf	1.39315e-10	4.1396e-06	1.06144e-08	1	1	0	1	1
group_10602		hypothetical protein	6	0	0	128	100	100	inf	1.39315e-10	4.1396e-06	1.06144e-08	1	1	0	1	1
group_10603	aroE	Shikimate dehydrogenase (NADP(+))	6	0	0	128	100	100	inf	1.39315e-10	4.1396e-06	1.06144e-08	1	1	0	1	1
group_10604		hypothetical protein	6	0	0	128	100	100	inf	1.39315e-10	4.1396e-06	1.06144e-08	1	1	0	1	1
group_10606		hypothetical protein	6	0	0	128	100	100	inf	1.39315e-10	4.1396e-06	1.06144e-08	1	1	0	1	1
group_10608		hypothetical protein	6	0	0	128	100	100	inf	1.39315e-10	4.1396e-06	1.06144e-08	1	1	0	1	1
group_10609	tyrC	Cyclohexadienyl dehydrogenase	6	0	0	128	100	100	inf	1.39315e-10	4.1396e-06	1.06144e-08	1	1	0	1	1
group_10613		hypothetical protein	6	0	0	128	100	100	inf	1.39315e-10	4.1396e-06	1.06144e-08	1	1	0	1	1
group_10620		hypothetical protein	6	0	0	128	100	100	inf	1.39315e-10	4.1396e-06	1.06144e-08	1	1	0	1	1
group_10622		hypothetical protein	6	0	0	128	100	100	inf	1.39315e-10	4.1396e-06	1.06144e-08	1	1	0	1	1
group_10623		hypothetical protein	6	0	0	128	100	100	inf	1.39315e-10	4.1396e-06	1.06144e-08	1	1	0	1	1
group_10625	waaA	3-deoxy-D-manno-octulosonic acid transferase	6	0	0	128	100	100	inf	1.39315e-10	4.1396e-06	1.06144e-08	1	1	0	1	1
group_10626		hypothetical protein	6	0	0	128	100	100	inf	1.39315e-10	4.1396e-06	1.06144e-08	1	1	0	1	1
group_10627	clsA	Cardiolipin synthase A	6	0	0	128	100	100	inf	1.39315e-10	4.1396e-06	1.06144e-08	1	1	0	1	1
group_10628	lolB	Outer-membrane lipoprotein LolB	6	0	0	128	100	100	inf	1.39315e-10	4.1396e-06	1.06144e-08	1	1	0	1	1
group_10630		hypothetical protein	6	0	0	128	100	100	inf	1.39315e-10	4.1396e-06	1.06144e-08	1	1	0	1	1
group_10633	recC	RecBCD enzyme subunit RecC	6	0	0	128	100	100	inf	1.39315e-10	4.1396e-06	1.06144e-08	1	1	0	1	1
group_10634		hypothetical protein	6	0	0	128	100	100	inf	1.39315e-10	4.1396e-06	1.06144e-08	1	1	0	1	1
group_10641	yfkJ	Low molecular weight protein-tyrosine-phosphatase YfkJ	6	0	0	128	100	100	inf	1.39315e-10	4.1396e-06	1.06144e-08	1	1	0	1	1
group_10645		hypothetical protein	6	0	0	128	100	100	inf	1.39315e-10	4.1396e-06	1.06144e-08	1	1	0	1	1
group_10650		hypothetical protein	6	0	0	128	100	100	inf	1.39315e-10	4.1396e-06	1.06144e-08	1	1	0	1	1
group_10653		putative protein	6	0	0	128	100	100	inf	1.39315e-10	4.1396e-06	1.06144e-08	1	1	0	1	1
group_10654		hypothetical protein	6	0	0	128	100	100	inf	1.39315e-10	4.1396e-06	1.06144e-08	1	1	0	1	1
group_10658	mnmC	tRNA 5-methylaminomethyl-2-thiouridine biosynthesis bifunctional protein MnmC	6	0	0	128	100	100	inf	1.39315e-10	4.1396e-06	1.06144e-08	1	1	0	1	1
group_10663	tpiA	Triosephosphate isomerase	6	0	0	128	100	100	inf	1.39315e-10	4.1396e-06	1.06144e-08	1	1	0	1	1
group_10667		hypothetical protein	6	0	0	128	100	100	inf	1.39315e-10	4.1396e-06	1.06144e-08	1	1	0	1	1
group_10670	rsxB	Ion-translocating oxidoreductase complex subunit B	6	0	0	128	100	100	inf	1.39315e-10	4.1396e-06	1.06144e-08	1	1	0	1	1
group_10672		hypothetical protein	6	0	0	128	100	100	inf	1.39315e-10	4.1396e-06	1.06144e-08	1	1	0	1	1
group_10675		hypothetical protein	6	0	0	128	100	100	inf	1.39315e-10	4.1396e-06	1.06144e-08	1	1	0	1	1
group_10678		hypothetical protein	6	0	0	128	100	100	inf	1.39315e-10	4.1396e-06	1.06144e-08	1	1	0	1	1
group_10680		hypothetical protein	6	0	0	128	100	100	inf	1.39315e-10	4.1396e-06	1.06144e-08	1	1	0	1	1
group_10682	cysG	Siroheme synthase	6	0	0	128	100	100	inf	1.39315e-10	4.1396e-06	1.06144e-08	1	1	0	1	1
group_10683		hypothetical protein	6	0	0	128	100	100	inf	1.39315e-10	4.1396e-06	1.06144e-08	1	1	0	1	1
group_10684		hypothetical protein	6	0	0	128	100	100	inf	1.39315e-10	4.1396e-06	1.06144e-08	1	1	0	1	1
group_10686		hypothetical protein	6	0	0	128	100	100	inf	1.39315e-10	4.1396e-06	1.06144e-08	1	1	0	1	1
group_10692	argA	Amino-acid acetyltransferase	6	0	0	128	100	100	inf	1.39315e-10	4.1396e-06	1.06144e-08	1	1	0	1	1
group_10694	mltG	Endolytic murein transglycosylase	6	0	0	128	100	100	inf	1.39315e-10	4.1396e-06	1.06144e-08	1	1	0	1	1
group_10696		hypothetical protein	6	0	0	128	100	100	inf	1.39315e-10	4.1396e-06	1.06144e-08	1	1	0	1	1
group_10697		hypothetical protein	6	0	0	128	100	100	inf	1.39315e-10	4.1396e-06	1.06144e-08	1	1	0	1	1
group_10698		hypothetical protein	6	0	0	128	100	100	inf	1.39315e-10	4.1396e-06	1.06144e-08	1	1	0	1	1
group_10700		hypothetical protein	6	0	0	128	100	100	inf	1.39315e-10	4.1396e-06	1.06144e-08	1	1	0	1	1
group_10703		hypothetical protein	6	0	0	128	100	100	inf	1.39315e-10	4.1396e-06	1.06144e-08	1	1	0	1	1
group_10706		hypothetical protein	6	0	0	128	100	100	inf	1.39315e-10	4.1396e-06	1.06144e-08	1	1	0	1	1
group_10708		hypothetical protein	6	0	0	128	100	100	inf	1.39315e-10	4.1396e-06	1.06144e-08	1	1	0	1	1
group_10710		hypothetical protein	6	0	0	128	100	100	inf	1.39315e-10	4.1396e-06	1.06144e-08	1	1	0	1	1
group_10713	prs_1	Putative ribose-phosphate pyrophosphokinase	6	0	0	128	100	100	inf	1.39315e-10	4.1396e-06	1.06144e-08	1	1	0	1	1
group_10714		hypothetical protein	6	0	0	128	100	100	inf	1.39315e-10	4.1396e-06	1.06144e-08	1	1	0	1	1
group_10715		hypothetical protein	6	0	0	128	100	100	inf	1.39315e-10	4.1396e-06	1.06144e-08	1	1	0	1	1
group_1072	rlmK	Ribosomal RNA large subunit methyltransferase K	6	0	0	128	100	100	inf	1.39315e-10	4.1396e-06	1.06144e-08	1	1	0	1	1
group_10735		hypothetical protein	6	0	0	128	100	100	inf	1.39315e-10	4.1396e-06	1.06144e-08	1	1	0	1	1
group_10736		hypothetical protein	6	0	0	128	100	100	inf	1.39315e-10	4.1396e-06	1.06144e-08	1	1	0	1	1
group_10739	nagZ	Beta-hexosaminidase	6	0	0	128	100	100	inf	1.39315e-10	4.1396e-06	1.06144e-08	1	1	0	1	1
group_10740	rsmJ	Ribosomal RNA small subunit methyltransferase J	6	0	0	128	100	100	inf	1.39315e-10	4.1396e-06	1.06144e-08	1	1	0	1	1
group_10742	mtrR	HTH-type transcriptional regulator MtrR	6	0	0	128	100	100	inf	1.39315e-10	4.1396e-06	1.06144e-08	1	1	0	1	1
group_10749	rfaC	Lipopolysaccharide heptosyltransferase 1	6	0	0	128	100	100	inf	1.39315e-10	4.1396e-06	1.06144e-08	1	1	0	1	1
dacB		D-alanyl-D-alanine carboxypeptidase DacB	6	0	0	128	100	100	inf	1.39315e-10	4.1396e-06	1.06144e-08	1	1	0	1	1
nnr_2		Bifunctional NAD(P)H-hydrate repair enzyme Nnr	6	0	0	128	100	100	inf	1.39315e-10	4.1396e-06	1.06144e-08	1	1	0	1	1
group_10759	lpxK	Tetraacyldisaccharide 4'-kinase	6	0	0	128	100	100	inf	1.39315e-10	4.1396e-06	1.06144e-08	1	1	0	1	1
group_11226	argB	Acetylglutamate kinase	6	0	0	128	100	100	inf	1.39315e-10	4.1396e-06	1.06144e-08	1	1	0	1	1
group_12362	folA	Dihydrofolate reductase	6	0	0	128	100	100	inf	1.39315e-10	4.1396e-06	1.06144e-08	1	1	0	1	1
group_12439		hypothetical protein	6	0	0	128	100	100	inf	1.39315e-10	4.1396e-06	1.06144e-08	1	1	0	1	1
group_12440	psd	Phosphatidylserine decarboxylase proenzyme	6	0	0	128	100	100	inf	1.39315e-10	4.1396e-06	1.06144e-08	1	1	0	1	1
group_12444		hypothetical protein	6	0	0	128	100	100	inf	1.39315e-10	4.1396e-06	1.06144e-08	1	1	0	1	1
group_12446	hprA	Glycerate dehydrogenase	6	0	0	128	100	100	inf	1.39315e-10	4.1396e-06	1.06144e-08	1	1	0	1	1
group_12449	rsmG	Ribosomal RNA small subunit methyltransferase G	6	0	0	128	100	100	inf	1.39315e-10	4.1396e-06	1.06144e-08	1	1	0	1	1
group_12452	outO	Type 4 prepilin-like proteins leader peptide-processing enzyme	6	0	0	128	100	100	inf	1.39315e-10	4.1396e-06	1.06144e-08	1	1	0	1	1
group_12453		hypothetical protein	6	0	0	128	100	100	inf	1.39315e-10	4.1396e-06	1.06144e-08	1	1	0	1	1
group_12457		hypothetical protein	6	0	0	128	100	100	inf	1.39315e-10	4.1396e-06	1.06144e-08	1	1	0	1	1
group_12459		hypothetical protein	6	0	0	128	100	100	inf	1.39315e-10	4.1396e-06	1.06144e-08	1	1	0	1	1
ssuR		HTH-type transcriptional regulator SsuR	6	0	0	128	100	100	inf	1.39315e-10	4.1396e-06	1.06144e-08	1	1	0	1	1
group_12463	rsuA	Ribosomal small subunit pseudouridine synthase A	6	0	0	128	100	100	inf	1.39315e-10	4.1396e-06	1.06144e-08	1	1	0	1	1
group_12464		hypothetical protein	6	0	0	128	100	100	inf	1.39315e-10	4.1396e-06	1.06144e-08	1	1	0	1	1
group_12467	cpoB	Cell division coordinator CpoB	6	0	0	128	100	100	inf	1.39315e-10	4.1396e-06	1.06144e-08	1	1	0	1	1
group_12468		hypothetical protein	6	0	0	128	100	100	inf	1.39315e-10	4.1396e-06	1.06144e-08	1	1	0	1	1
group_12472	dapF	Diaminopimelate epimerase	6	0	0	128	100	100	inf	1.39315e-10	4.1396e-06	1.06144e-08	1	1	0	1	1
group_12473		Sulfurtransferase	6	0	0	128	100	100	inf	1.39315e-10	4.1396e-06	1.06144e-08	1	1	0	1	1
group_12477		hypothetical protein	6	0	0	128	100	100	inf	1.39315e-10	4.1396e-06	1.06144e-08	1	1	0	1	1
group_12481	ftsQ	Cell division protein FtsQ	6	0	0	128	100	100	inf	1.39315e-10	4.1396e-06	1.06144e-08	1	1	0	1	1
group_12482	gpsA	Glycerol-3-phosphate dehydrogenase [NAD(P)+]	6	0	0	128	100	100	inf	1.39315e-10	4.1396e-06	1.06144e-08	1	1	0	1	1
group_12483	tal	Transaldolase	6	0	0	128	100	100	inf	1.39315e-10	4.1396e-06	1.06144e-08	1	1	0	1	1
group_12484		hypothetical protein	6	0	0	128	100	100	inf	1.39315e-10	4.1396e-06	1.06144e-08	1	1	0	1	1
group_12485	crtB	15-cis-phytoene synthase	6	0	0	128	100	100	inf	1.39315e-10	4.1396e-06	1.06144e-08	1	1	0	1	1
group_12486	hpnE	Hydroxysqualene dehydroxylase	6	0	0	128	100	100	inf	1.39315e-10	4.1396e-06	1.06144e-08	1	1	0	1	1
group_12488		hypothetical protein	6	0	0	128	100	100	inf	1.39315e-10	4.1396e-06	1.06144e-08	1	1	0	1	1
group_12492	tatB	Sec-independent protein translocase protein TatB	6	0	0	128	100	100	inf	1.39315e-10	4.1396e-06	1.06144e-08	1	1	0	1	1
group_12493		hypothetical protein	6	0	0	128	100	100	inf	1.39315e-10	4.1396e-06	1.06144e-08	1	1	0	1	1
group_12494	skp	hypothetical protein	6	0	0	128	100	100	inf	1.39315e-10	4.1396e-06	1.06144e-08	1	1	0	1	1
group_12496	recX	Regulatory protein RecX	6	0	0	128	100	100	inf	1.39315e-10	4.1396e-06	1.06144e-08	1	1	0	1	1
group_12497		hypothetical protein	6	0	0	128	100	100	inf	1.39315e-10	4.1396e-06	1.06144e-08	1	1	0	1	1
group_12498		hypothetical protein	6	0	0	128	100	100	inf	1.39315e-10	4.1396e-06	1.06144e-08	1	1	0	1	1
tenA_1		Aminopyrimidine aminohydrolase	6	0	0	128	100	100	inf	1.39315e-10	4.1396e-06	1.06144e-08	1	1	0	1	1
group_12502		hypothetical protein	6	0	0	128	100	100	inf	1.39315e-10	4.1396e-06	1.06144e-08	1	1	0	1	1
group_12503		hypothetical protein	6	0	0	128	100	100	inf	1.39315e-10	4.1396e-06	1.06144e-08	1	1	0	1	1
fdhC		Cytochrome c6	6	0	0	128	100	100	inf	1.39315e-10	4.1396e-06	1.06144e-08	1	1	0	1	1
group_12506		Methionine aminopeptidase 1, mitochondrial	6	0	0	128	100	100	inf	1.39315e-10	4.1396e-06	1.06144e-08	1	1	0	1	1
group_12512	pal	Peptidoglycan-associated lipoprotein	6	0	0	128	100	100	inf	1.39315e-10	4.1396e-06	1.06144e-08	1	1	0	1	1
group_12514	ispE	4-diphosphocytidyl-2-C-methyl-D-erythritol kinase	6	0	0	128	100	100	inf	1.39315e-10	4.1396e-06	1.06144e-08	1	1	0	1	1
group_12516	rapZ	RNase adapter protein RapZ	6	0	0	128	100	100	inf	1.39315e-10	4.1396e-06	1.06144e-08	1	1	0	1	1
group_12523		Cytochrome c'	6	0	0	128	100	100	inf	1.39315e-10	4.1396e-06	1.06144e-08	1	1	0	1	1
group_12526		hypothetical protein	6	0	0	128	100	100	inf	1.39315e-10	4.1396e-06	1.06144e-08	1	1	0	1	1
group_12527	yeeZ	Protein YeeZ	6	0	0	128	100	100	inf	1.39315e-10	4.1396e-06	1.06144e-08	1	1	0	1	1
group_12528	dnrN	Iron-sulfur cluster repair protein DnrN	6	0	0	128	100	100	inf	1.39315e-10	4.1396e-06	1.06144e-08	1	1	0	1	1
group_12534	nnr_1	Bifunctional NAD(P)H-hydrate repair enzyme Nnr	6	0	0	128	100	100	inf	1.39315e-10	4.1396e-06	1.06144e-08	1	1	0	1	1
group_12538		hypothetical protein	6	0	0	128	100	100	inf	1.39315e-10	4.1396e-06	1.06144e-08	1	1	0	1	1
group_12539		hypothetical protein	6	0	0	128	100	100	inf	1.39315e-10	4.1396e-06	1.06144e-08	1	1	0	1	1
group_12540		hypothetical protein	6	0	0	128	100	100	inf	1.39315e-10	4.1396e-06	1.06144e-08	1	1	0	1	1
group_12541		hypothetical protein	6	0	0	128	100	100	inf	1.39315e-10	4.1396e-06	1.06144e-08	1	1	0	1	1
group_12542		hypothetical protein	6	0	0	128	100	100	inf	1.39315e-10	4.1396e-06	1.06144e-08	1	1	0	1	1
group_12544		hypothetical protein	6	0	0	128	100	100	inf	1.39315e-10	4.1396e-06	1.06144e-08	1	1	0	1	1
group_12546		hypothetical protein	6	0	0	128	100	100	inf	1.39315e-10	4.1396e-06	1.06144e-08	1	1	0	1	1
group_12548		hypothetical protein	6	0	0	128	100	100	inf	1.39315e-10	4.1396e-06	1.06144e-08	1	1	0	1	1
group_12551		hypothetical protein	6	0	0	128	100	100	inf	1.39315e-10	4.1396e-06	1.06144e-08	1	1	0	1	1
group_12553		hypothetical protein	6	0	0	128	100	100	inf	1.39315e-10	4.1396e-06	1.06144e-08	1	1	0	1	1
group_12554		hypothetical protein	6	0	0	128	100	100	inf	1.39315e-10	4.1396e-06	1.06144e-08	1	1	0	1	1
group_12555	zwf	Glucose-6-phosphate 1-dehydrogenase	6	0	0	128	100	100	inf	1.39315e-10	4.1396e-06	1.06144e-08	1	1	0	1	1
group_12556		hypothetical protein	6	0	0	128	100	100	inf	1.39315e-10	4.1396e-06	1.06144e-08	1	1	0	1	1
group_12557	bepA	hypothetical protein	6	0	0	128	100	100	inf	1.39315e-10	4.1396e-06	1.06144e-08	1	1	0	1	1
group_12558	comEC	ComE operon protein 3	6	0	0	128	100	100	inf	1.39315e-10	4.1396e-06	1.06144e-08	1	1	0	1	1
group_12560		hypothetical protein	6	0	0	128	100	100	inf	1.39315e-10	4.1396e-06	1.06144e-08	1	1	0	1	1
group_12561		hypothetical protein	6	0	0	128	100	100	inf	1.39315e-10	4.1396e-06	1.06144e-08	1	1	0	1	1
group_12563	der_1	GTPase Der	6	0	0	128	100	100	inf	1.39315e-10	4.1396e-06	1.06144e-08	1	1	0	1	1
group_12565	yueD	Benzil reductase ((S)-benzoin forming)	6	0	0	128	100	100	inf	1.39315e-10	4.1396e-06	1.06144e-08	1	1	0	1	1
group_12566	rlmB_1	23S rRNA (guanosine-2'-O-)-methyltransferase RlmB	6	0	0	128	100	100	inf	1.39315e-10	4.1396e-06	1.06144e-08	1	1	0	1	1
group_12567	secG	hypothetical protein	6	0	0	128	100	100	inf	1.39315e-10	4.1396e-06	1.06144e-08	1	1	0	1	1
group_12568		hypothetical protein	6	0	0	128	100	100	inf	1.39315e-10	4.1396e-06	1.06144e-08	1	1	0	1	1
group_12569	qseB	Transcriptional regulatory protein QseB	6	0	0	128	100	100	inf	1.39315e-10	4.1396e-06	1.06144e-08	1	1	0	1	1
group_12570		hypothetical protein	6	0	0	128	100	100	inf	1.39315e-10	4.1396e-06	1.06144e-08	1	1	0	1	1
group_12571	fpr_2	Flavodoxin/ferredoxin--NADP reductase	6	0	0	128	100	100	inf	1.39315e-10	4.1396e-06	1.06144e-08	1	1	0	1	1
group_12573		hypothetical protein	6	0	0	128	100	100	inf	1.39315e-10	4.1396e-06	1.06144e-08	1	1	0	1	1
group_12575	crcB	Putative fluoride ion transporter CrcB	6	0	0	128	100	100	inf	1.39315e-10	4.1396e-06	1.06144e-08	1	1	0	1	1
group_12577	ftsB	Cell division protein FtsB	6	0	0	128	100	100	inf	1.39315e-10	4.1396e-06	1.06144e-08	1	1	0	1	1
group_12578		hypothetical protein	6	0	0	128	100	100	inf	1.39315e-10	4.1396e-06	1.06144e-08	1	1	0	1	1
group_12579		hypothetical protein	6	0	0	128	100	100	inf	1.39315e-10	4.1396e-06	1.06144e-08	1	1	0	1	1
group_12582		hypothetical protein	6	0	0	128	100	100	inf	1.39315e-10	4.1396e-06	1.06144e-08	1	1	0	1	1
group_12583		hypothetical protein	6	0	0	128	100	100	inf	1.39315e-10	4.1396e-06	1.06144e-08	1	1	0	1	1
group_12585		hypothetical protein	6	0	0	128	100	100	inf	1.39315e-10	4.1396e-06	1.06144e-08	1	1	0	1	1
tenA_2		Aminopyrimidine aminohydrolase	6	0	0	128	100	100	inf	1.39315e-10	4.1396e-06	1.06144e-08	1	1	0	1	1
group_12587	gloB	Hydroxyacylglutathione hydrolase	6	0	0	128	100	100	inf	1.39315e-10	4.1396e-06	1.06144e-08	1	1	0	1	1
group_12590	rodZ	Cytoskeleton protein RodZ	6	0	0	128	100	100	inf	1.39315e-10	4.1396e-06	1.06144e-08	1	1	0	1	1
group_12592	lptD	LPS-assembly protein LptD	6	0	0	128	100	100	inf	1.39315e-10	4.1396e-06	1.06144e-08	1	1	0	1	1
group_12593	pgl	6-phosphogluconolactonase	6	0	0	128	100	100	inf	1.39315e-10	4.1396e-06	1.06144e-08	1	1	0	1	1
group_12595		hypothetical protein	6	0	0	128	100	100	inf	1.39315e-10	4.1396e-06	1.06144e-08	1	1	0	1	1
group_12596		hypothetical protein	6	0	0	128	100	100	inf	1.39315e-10	4.1396e-06	1.06144e-08	1	1	0	1	1
group_12597		hypothetical protein	6	0	0	128	100	100	inf	1.39315e-10	4.1396e-06	1.06144e-08	1	1	0	1	1
group_12598		hypothetical protein	6	0	0	128	100	100	inf	1.39315e-10	4.1396e-06	1.06144e-08	1	1	0	1	1
group_12599		hypothetical protein	6	0	0	128	100	100	inf	1.39315e-10	4.1396e-06	1.06144e-08	1	1	0	1	1
group_12602	miaA	tRNA dimethylallyltransferase	6	0	0	128	100	100	inf	1.39315e-10	4.1396e-06	1.06144e-08	1	1	0	1	1
group_12606		hypothetical protein	6	0	0	128	100	100	inf	1.39315e-10	4.1396e-06	1.06144e-08	1	1	0	1	1
group_12607		hypothetical protein	6	0	0	128	100	100	inf	1.39315e-10	4.1396e-06	1.06144e-08	1	1	0	1	1
group_12610		hypothetical protein	6	0	0	128	100	100	inf	1.39315e-10	4.1396e-06	1.06144e-08	1	1	0	1	1
group_12615		hypothetical protein	6	0	0	128	100	100	inf	1.39315e-10	4.1396e-06	1.06144e-08	1	1	0	1	1
group_12616	mprA	Transcriptional repressor MprA	6	0	0	128	100	100	inf	1.39315e-10	4.1396e-06	1.06144e-08	1	1	0	1	1
group_12620		hypothetical protein	6	0	0	128	100	100	inf	1.39315e-10	4.1396e-06	1.06144e-08	1	1	0	1	1
group_12621	aat	Leucyl/phenylalanyl-tRNA--protein transferase	6	0	0	128	100	100	inf	1.39315e-10	4.1396e-06	1.06144e-08	1	1	0	1	1
group_12622	mshA	D-inositol-3-phosphate glycosyltransferase	6	0	0	128	100	100	inf	1.39315e-10	4.1396e-06	1.06144e-08	1	1	0	1	1
group_12623	pgrR_1	HTH-type transcriptional regulator PgrR	6	0	0	128	100	100	inf	1.39315e-10	4.1396e-06	1.06144e-08	1	1	0	1	1
group_12627		hypothetical protein	6	0	0	128	100	100	inf	1.39315e-10	4.1396e-06	1.06144e-08	1	1	0	1	1
group_12628	yccA	Modulator of FtsH protease YccA	6	0	0	128	100	100	inf	1.39315e-10	4.1396e-06	1.06144e-08	1	1	0	1	1
group_12631	tgpA	Protein-glutamine gamma-glutamyltransferase	6	0	0	128	100	100	inf	1.39315e-10	4.1396e-06	1.06144e-08	1	1	0	1	1
group_12632		hypothetical protein	6	0	0	128	100	100	inf	1.39315e-10	4.1396e-06	1.06144e-08	1	1	0	1	1
group_12633		hypothetical protein	6	0	0	128	100	100	inf	1.39315e-10	4.1396e-06	1.06144e-08	1	1	0	1	1
group_12655	tri1	ADP-ribosylarginine hydrolase Tri1	6	0	0	128	100	100	inf	1.39315e-10	4.1396e-06	1.06144e-08	1	1	0	1	1
group_12656	aroQ	3-dehydroquinate dehydratase	6	0	0	128	100	100	inf	1.39315e-10	4.1396e-06	1.06144e-08	1	1	0	1	1
group_12657		hypothetical protein	6	0	0	128	100	100	inf	1.39315e-10	4.1396e-06	1.06144e-08	1	1	0	1	1
group_12658	smg	Protein Smg	6	0	0	128	100	100	inf	1.39315e-10	4.1396e-06	1.06144e-08	1	1	0	1	1
group_12659		hypothetical protein	6	0	0	128	100	100	inf	1.39315e-10	4.1396e-06	1.06144e-08	1	1	0	1	1
group_12662		hypothetical protein	6	0	0	128	100	100	inf	1.39315e-10	4.1396e-06	1.06144e-08	1	1	0	1	1
group_12663	ribF	Bifunctional riboflavin kinase/FMN adenylyltransferase	6	0	0	128	100	100	inf	1.39315e-10	4.1396e-06	1.06144e-08	1	1	0	1	1
group_12664		hypothetical protein	6	0	0	128	100	100	inf	1.39315e-10	4.1396e-06	1.06144e-08	1	1	0	1	1
group_12665		hypothetical protein	6	0	0	128	100	100	inf	1.39315e-10	4.1396e-06	1.06144e-08	1	1	0	1	1
group_12666	farR	HTH-type transcriptional regulator FarR	6	0	0	128	100	100	inf	1.39315e-10	4.1396e-06	1.06144e-08	1	1	0	1	1
group_12667	rnb	Exoribonuclease 2	6	0	0	128	100	100	inf	1.39315e-10	4.1396e-06	1.06144e-08	1	1	0	1	1
group_12668	bsdB	Flavin prenyltransferase UbiX	6	0	0	128	100	100	inf	1.39315e-10	4.1396e-06	1.06144e-08	1	1	0	1	1
group_12669	glpE	Thiosulfate sulfurtransferase GlpE	6	0	0	128	100	100	inf	1.39315e-10	4.1396e-06	1.06144e-08	1	1	0	1	1
group_12671	sgrR	hypothetical protein	6	0	0	128	100	100	inf	1.39315e-10	4.1396e-06	1.06144e-08	1	1	0	1	1
group_12672	ogt_2	Methylated-DNA--protein-cysteine methyltransferase	6	0	0	128	100	100	inf	1.39315e-10	4.1396e-06	1.06144e-08	1	1	0	1	1
group_12675		hypothetical protein	6	0	0	128	100	100	inf	1.39315e-10	4.1396e-06	1.06144e-08	1	1	0	1	1
group_12677		hypothetical protein	6	0	0	128	100	100	inf	1.39315e-10	4.1396e-06	1.06144e-08	1	1	0	1	1
group_12678		hypothetical protein	6	0	0	128	100	100	inf	1.39315e-10	4.1396e-06	1.06144e-08	1	1	0	1	1
group_12684	resA_2	Thiol-disulfide oxidoreductase ResA	6	0	0	128	100	100	inf	1.39315e-10	4.1396e-06	1.06144e-08	1	1	0	1	1
group_12685	ybgI	GTP cyclohydrolase 1 type 2	6	0	0	128	100	100	inf	1.39315e-10	4.1396e-06	1.06144e-08	1	1	0	1	1
group_12686	rnpA	Ribonuclease P protein component	6	0	0	128	100	100	inf	1.39315e-10	4.1396e-06	1.06144e-08	1	1	0	1	1
group_1406	copA_1	Copper-exporting P-type ATPase	6	0	0	128	100	100	inf	1.39315e-10	4.1396e-06	1.06144e-08	1	1	0	1	1
group_16323	xseB	Exodeoxyribonuclease 7 small subunit	6	0	0	128	100	100	inf	1.39315e-10	4.1396e-06	1.06144e-08	1	1	0	1	1
group_16327	ygiD	4,5-DOPA dioxygenase extradiol	6	0	0	128	100	100	inf	1.39315e-10	4.1396e-06	1.06144e-08	1	1	0	1	1
group_16328		hypothetical protein	6	0	0	128	100	100	inf	1.39315e-10	4.1396e-06	1.06144e-08	1	1	0	1	1
group_16333	coaE	Dephospho-CoA kinase	6	0	0	128	100	100	inf	1.39315e-10	4.1396e-06	1.06144e-08	1	1	0	1	1
group_16334		hypothetical protein	6	0	0	128	100	100	inf	1.39315e-10	4.1396e-06	1.06144e-08	1	1	0	1	1
group_16335		hypothetical protein	6	0	0	128	100	100	inf	1.39315e-10	4.1396e-06	1.06144e-08	1	1	0	1	1
group_16337		hypothetical protein	6	0	0	128	100	100	inf	1.39315e-10	4.1396e-06	1.06144e-08	1	1	0	1	1
group_16338	pgi	Glucose-6-phosphate isomerase	6	0	0	128	100	100	inf	1.39315e-10	4.1396e-06	1.06144e-08	1	1	0	1	1
group_16341		hypothetical protein	6	0	0	128	100	100	inf	1.39315e-10	4.1396e-06	1.06144e-08	1	1	0	1	1
group_16342		hypothetical protein	6	0	0	128	100	100	inf	1.39315e-10	4.1396e-06	1.06144e-08	1	1	0	1	1
group_16343		hypothetical protein	6	0	0	128	100	100	inf	1.39315e-10	4.1396e-06	1.06144e-08	1	1	0	1	1
group_16344	zapA	Cell division protein ZapA	6	0	0	128	100	100	inf	1.39315e-10	4.1396e-06	1.06144e-08	1	1	0	1	1
group_16345		hypothetical protein	6	0	0	128	100	100	inf	1.39315e-10	4.1396e-06	1.06144e-08	1	1	0	1	1
group_16346		hypothetical protein	6	0	0	128	100	100	inf	1.39315e-10	4.1396e-06	1.06144e-08	1	1	0	1	1
group_16347		hypothetical protein	6	0	0	128	100	100	inf	1.39315e-10	4.1396e-06	1.06144e-08	1	1	0	1	1
group_16351	rnc	Ribonuclease 3	6	0	0	128	100	100	inf	1.39315e-10	4.1396e-06	1.06144e-08	1	1	0	1	1
group_16352	rimM	Ribosome maturation factor RimM	6	0	0	128	100	100	inf	1.39315e-10	4.1396e-06	1.06144e-08	1	1	0	1	1
group_16353	gph	Phosphoglycolate phosphatase	6	0	0	128	100	100	inf	1.39315e-10	4.1396e-06	1.06144e-08	1	1	0	1	1
group_16354	cvpA	Colicin V production protein	6	0	0	128	100	100	inf	1.39315e-10	4.1396e-06	1.06144e-08	1	1	0	1	1
group_16355		hypothetical protein	6	0	0	128	100	100	inf	1.39315e-10	4.1396e-06	1.06144e-08	1	1	0	1	1
group_16359		hypothetical protein	6	0	0	128	100	100	inf	1.39315e-10	4.1396e-06	1.06144e-08	1	1	0	1	1
group_16360	recO	DNA repair protein RecO	6	0	0	128	100	100	inf	1.39315e-10	4.1396e-06	1.06144e-08	1	1	0	1	1
group_16361	lepB	Signal peptidase I	6	0	0	128	100	100	inf	1.39315e-10	4.1396e-06	1.06144e-08	1	1	0	1	1
group_16362	yhdE	dTTP/UTP pyrophosphatase	6	0	0	128	100	100	inf	1.39315e-10	4.1396e-06	1.06144e-08	1	1	0	1	1
group_16367	ppiD	Peptidyl-prolyl cis-trans isomerase D	6	0	0	128	100	100	inf	1.39315e-10	4.1396e-06	1.06144e-08	1	1	0	1	1
lpp		hypothetical protein	6	0	0	128	100	100	inf	1.39315e-10	4.1396e-06	1.06144e-08	1	1	0	1	1
group_16369	cutA	Divalent-cation tolerance protein CutA	6	0	0	128	100	100	inf	1.39315e-10	4.1396e-06	1.06144e-08	1	1	0	1	1
group_16371	yajC	Sec translocon accessory complex subunit YajC	6	0	0	128	100	100	inf	1.39315e-10	4.1396e-06	1.06144e-08	1	1	0	1	1
group_16374	dsbL	Thiol:disulfide interchange protein DsbL	6	0	0	128	100	100	inf	1.39315e-10	4.1396e-06	1.06144e-08	1	1	0	1	1
group_16377		hypothetical protein	6	0	0	128	100	100	inf	1.39315e-10	4.1396e-06	1.06144e-08	1	1	0	1	1
yvdD		Putative cytokinin riboside 5'-monophosphate phosphoribohydrolase	6	0	0	128	100	100	inf	1.39315e-10	4.1396e-06	1.06144e-08	1	1	0	1	1
group_16382		hypothetical protein	6	0	0	128	100	100	inf	1.39315e-10	4.1396e-06	1.06144e-08	1	1	0	1	1
group_16384	yffB	Protein YffB	6	0	0	128	100	100	inf	1.39315e-10	4.1396e-06	1.06144e-08	1	1	0	1	1
group_16385		hypothetical protein	6	0	0	128	100	100	inf	1.39315e-10	4.1396e-06	1.06144e-08	1	1	0	1	1
group_16386	mupP	N-acetylmuramic acid 6-phosphate phosphatase	6	0	0	128	100	100	inf	1.39315e-10	4.1396e-06	1.06144e-08	1	1	0	1	1
group_16388		hypothetical protein	6	0	0	128	100	100	inf	1.39315e-10	4.1396e-06	1.06144e-08	1	1	0	1	1
group_16391		hypothetical protein	6	0	0	128	100	100	inf	1.39315e-10	4.1396e-06	1.06144e-08	1	1	0	1	1
group_16392		hypothetical protein	6	0	0	128	100	100	inf	1.39315e-10	4.1396e-06	1.06144e-08	1	1	0	1	1
group_16393	mutS2	Endonuclease MutS2	6	0	0	128	100	100	inf	1.39315e-10	4.1396e-06	1.06144e-08	1	1	0	1	1
group_16397	glpR	Glycerol-3-phosphate regulon repressor	6	0	0	128	100	100	inf	1.39315e-10	4.1396e-06	1.06144e-08	1	1	0	1	1
group_16400	yhhQ	Queuosine precursor transporter	6	0	0	128	100	100	inf	1.39315e-10	4.1396e-06	1.06144e-08	1	1	0	1	1
group_16403		hypothetical protein	6	0	0	128	100	100	inf	1.39315e-10	4.1396e-06	1.06144e-08	1	1	0	1	1
mobB		Molybdopterin-guanine dinucleotide biosynthesis adapter protein	6	0	0	128	100	100	inf	1.39315e-10	4.1396e-06	1.06144e-08	1	1	0	1	1
group_16406		hypothetical protein	6	0	0	128	100	100	inf	1.39315e-10	4.1396e-06	1.06144e-08	1	1	0	1	1
group_16417	mcl2	(3S)-malyl-CoA thioesterase	6	0	0	128	100	100	inf	1.39315e-10	4.1396e-06	1.06144e-08	1	1	0	1	1
group_16418	hscB	Co-chaperone protein HscB	6	0	0	128	100	100	inf	1.39315e-10	4.1396e-06	1.06144e-08	1	1	0	1	1
group_16419		hypothetical protein	6	0	0	128	100	100	inf	1.39315e-10	4.1396e-06	1.06144e-08	1	1	0	1	1
group_16427		Bacteriohemerythrin	6	0	0	128	100	100	inf	1.39315e-10	4.1396e-06	1.06144e-08	1	1	0	1	1
group_16429	lptE	LPS-assembly lipoprotein LptE	6	0	0	128	100	100	inf	1.39315e-10	4.1396e-06	1.06144e-08	1	1	0	1	1
group_16430	hisC2	Histidinol-phosphate aminotransferase 2	6	0	0	128	100	100	inf	1.39315e-10	4.1396e-06	1.06144e-08	1	1	0	1	1
group_16431	prmC_2	Release factor glutamine methyltransferase	6	0	0	128	100	100	inf	1.39315e-10	4.1396e-06	1.06144e-08	1	1	0	1	1
group_16434		hypothetical protein	6	0	0	128	100	100	inf	1.39315e-10	4.1396e-06	1.06144e-08	1	1	0	1	1
group_16435		hypothetical protein	6	0	0	128	100	100	inf	1.39315e-10	4.1396e-06	1.06144e-08	1	1	0	1	1
group_16436		hypothetical protein	6	0	0	128	100	100	inf	1.39315e-10	4.1396e-06	1.06144e-08	1	1	0	1	1
group_16438	surA	Chaperone SurA	6	0	0	128	100	100	inf	1.39315e-10	4.1396e-06	1.06144e-08	1	1	0	1	1
group_16439	hexR	HTH-type transcriptional regulator HexR	6	0	0	128	100	100	inf	1.39315e-10	4.1396e-06	1.06144e-08	1	1	0	1	1
group_16440		hypothetical protein	6	0	0	128	100	100	inf	1.39315e-10	4.1396e-06	1.06144e-08	1	1	0	1	1
group_16441		hypothetical protein	6	0	0	128	100	100	inf	1.39315e-10	4.1396e-06	1.06144e-08	1	1	0	1	1
group_16444	gcvH	Glycine cleavage system H protein	6	0	0	128	100	100	inf	1.39315e-10	4.1396e-06	1.06144e-08	1	1	0	1	1
group_16446		hypothetical protein	6	0	0	128	100	100	inf	1.39315e-10	4.1396e-06	1.06144e-08	1	1	0	1	1
pfkB		ATP-dependent 6-phosphofructokinase	6	0	0	128	100	100	inf	1.39315e-10	4.1396e-06	1.06144e-08	1	1	0	1	1
group_16449	yclQ	Petrobactin-binding protein YclQ	6	0	0	128	100	100	inf	1.39315e-10	4.1396e-06	1.06144e-08	1	1	0	1	1
group_16450	acpS	Holo-[acyl-carrier-protein] synthase	6	0	0	128	100	100	inf	1.39315e-10	4.1396e-06	1.06144e-08	1	1	0	1	1
glnH_2		Glutamine-binding periplasmic protein	6	0	0	128	100	100	inf	1.39315e-10	4.1396e-06	1.06144e-08	1	1	0	1	1
group_16452		hypothetical protein	6	0	0	128	100	100	inf	1.39315e-10	4.1396e-06	1.06144e-08	1	1	0	1	1
group_16454	sctC	Type 3 secretion system secretin	6	0	0	128	100	100	inf	1.39315e-10	4.1396e-06	1.06144e-08	1	1	0	1	1
group_16455		hypothetical protein	6	0	0	128	100	100	inf	1.39315e-10	4.1396e-06	1.06144e-08	1	1	0	1	1
group_16456		hypothetical protein	6	0	0	128	100	100	inf	1.39315e-10	4.1396e-06	1.06144e-08	1	1	0	1	1
group_16457		hypothetical protein	6	0	0	128	100	100	inf	1.39315e-10	4.1396e-06	1.06144e-08	1	1	0	1	1
group_16458		hypothetical protein	6	0	0	128	100	100	inf	1.39315e-10	4.1396e-06	1.06144e-08	1	1	0	1	1
group_16459		hypothetical protein	6	0	0	128	100	100	inf	1.39315e-10	4.1396e-06	1.06144e-08	1	1	0	1	1
group_16461		putative parvulin-type peptidyl-prolyl cis-trans isomerase	6	0	0	128	100	100	inf	1.39315e-10	4.1396e-06	1.06144e-08	1	1	0	1	1
group_16466	cinA	Putative competence-damage inducible protein	6	0	0	128	100	100	inf	1.39315e-10	4.1396e-06	1.06144e-08	1	1	0	1	1
group_16467	slyX	Protein SlyX	6	0	0	128	100	100	inf	1.39315e-10	4.1396e-06	1.06144e-08	1	1	0	1	1
group_16468	argP	HTH-type transcriptional regulator ArgP	6	0	0	128	100	100	inf	1.39315e-10	4.1396e-06	1.06144e-08	1	1	0	1	1
group_16469	yedI	Inner membrane protein YedI	6	0	0	128	100	100	inf	1.39315e-10	4.1396e-06	1.06144e-08	1	1	0	1	1
bioD		ATP-dependent dethiobiotin synthetase BioD	6	0	0	128	100	100	inf	1.39315e-10	4.1396e-06	1.06144e-08	1	1	0	1	1
group_16476		hypothetical protein	6	0	0	128	100	100	inf	1.39315e-10	4.1396e-06	1.06144e-08	1	1	0	1	1
group_16477		hypothetical protein	6	0	0	128	100	100	inf	1.39315e-10	4.1396e-06	1.06144e-08	1	1	0	1	1
group_16478	resA_1	Thiol-disulfide oxidoreductase ResA	6	0	0	128	100	100	inf	1.39315e-10	4.1396e-06	1.06144e-08	1	1	0	1	1
group_16479	ccs1	Cytochrome c biogenesis protein Ccs1	6	0	0	128	100	100	inf	1.39315e-10	4.1396e-06	1.06144e-08	1	1	0	1	1
group_16481	bioH	Pimeloyl-[acyl-carrier protein] methyl ester esterase	6	0	0	128	100	100	inf	1.39315e-10	4.1396e-06	1.06144e-08	1	1	0	1	1
group_16518	msrC	Free methionine-R-sulfoxide reductase	6	0	0	128	100	100	inf	1.39315e-10	4.1396e-06	1.06144e-08	1	1	0	1	1
group_16520	rsmD	Ribosomal RNA small subunit methyltransferase D	6	0	0	128	100	100	inf	1.39315e-10	4.1396e-06	1.06144e-08	1	1	0	1	1
group_16521		hypothetical protein	6	0	0	128	100	100	inf	1.39315e-10	4.1396e-06	1.06144e-08	1	1	0	1	1
group_16522	secY	Protein translocase subunit SecY	6	0	0	128	100	100	inf	1.39315e-10	4.1396e-06	1.06144e-08	1	1	0	1	1
group_16524	atpH_2	ATP synthase subunit delta	6	0	0	128	100	100	inf	1.39315e-10	4.1396e-06	1.06144e-08	1	1	0	1	1
group_16531	brnQ	Branched-chain amino acid transport system 2 carrier protein	6	0	0	128	100	100	inf	1.39315e-10	4.1396e-06	1.06144e-08	1	1	0	1	1
group_16533	lptC	Lipopolysaccharide export system protein LptC	6	0	0	128	100	100	inf	1.39315e-10	4.1396e-06	1.06144e-08	1	1	0	1	1
group_16535	rimI	[Ribosomal protein S18]-alanine N-acetyltransferase	6	0	0	128	100	100	inf	1.39315e-10	4.1396e-06	1.06144e-08	1	1	0	1	1
group_16538	pgpA	Phosphatidylglycerophosphatase A	6	0	0	128	100	100	inf	1.39315e-10	4.1396e-06	1.06144e-08	1	1	0	1	1
group_16543	speH	S-adenosylmethionine decarboxylase proenzyme	6	0	0	128	100	100	inf	1.39315e-10	4.1396e-06	1.06144e-08	1	1	0	1	1
group_1798	trpB	Tryptophan synthase beta chain	6	0	0	128	100	100	inf	1.39315e-10	4.1396e-06	1.06144e-08	1	1	0	1	1
group_1932	parC	DNA topoisomerase 4 subunit A	6	0	0	128	100	100	inf	1.39315e-10	4.1396e-06	1.06144e-08	1	1	0	1	1
group_2095	rhlE_2	ATP-dependent RNA helicase RhlE	6	0	0	128	100	100	inf	1.39315e-10	4.1396e-06	1.06144e-08	1	1	0	1	1
group_2134	queC	7-cyano-7-deazaguanine synthase	6	0	0	128	100	100	inf	1.39315e-10	4.1396e-06	1.06144e-08	1	1	0	1	1
group_2268	prmB	50S ribosomal protein L3 glutamine methyltransferase	6	0	0	128	100	100	inf	1.39315e-10	4.1396e-06	1.06144e-08	1	1	0	1	1
group_2383	ftsK	DNA translocase FtsK	6	0	0	128	100	100	inf	1.39315e-10	4.1396e-06	1.06144e-08	1	1	0	1	1
group_2399	dinB	DNA polymerase IV	6	0	0	128	100	100	inf	1.39315e-10	4.1396e-06	1.06144e-08	1	1	0	1	1
group_2402		hypothetical protein	6	0	0	128	100	100	inf	1.39315e-10	4.1396e-06	1.06144e-08	1	1	0	1	1
group_2469	uvrB	UvrABC system protein B	6	0	0	128	100	100	inf	1.39315e-10	4.1396e-06	1.06144e-08	1	1	0	1	1
group_2889	msrAB	Peptide methionine sulfoxide reductase MsrA/MsrB	6	0	0	128	100	100	inf	1.39315e-10	4.1396e-06	1.06144e-08	1	1	0	1	1
yddA_1		Inner membrane ABC transporter ATP-binding protein YddA	6	0	0	128	100	100	inf	1.39315e-10	4.1396e-06	1.06144e-08	1	1	0	1	1
group_3202	ptsI	Phosphoenolpyruvate-protein phosphotransferase	6	0	0	128	100	100	inf	1.39315e-10	4.1396e-06	1.06144e-08	1	1	0	1	1
group_3657	yflS	Putative malate transporter YflS	6	0	0	128	100	100	inf	1.39315e-10	4.1396e-06	1.06144e-08	1	1	0	1	1
group_3748	mntH	hypothetical protein	6	0	0	128	100	100	inf	1.39315e-10	4.1396e-06	1.06144e-08	1	1	0	1	1
group_3959	pyrH	Uridylate kinase	6	0	0	128	100	100	inf	1.39315e-10	4.1396e-06	1.06144e-08	1	1	0	1	1
metI		D-methionine transport system permease protein MetI	6	0	0	128	100	100	inf	1.39315e-10	4.1396e-06	1.06144e-08	1	1	0	1	1
group_4224	rplM	50S ribosomal protein L13	6	0	0	128	100	100	inf	1.39315e-10	4.1396e-06	1.06144e-08	1	1	0	1	1
group_4702		hypothetical protein	6	0	0	128	100	100	inf	1.39315e-10	4.1396e-06	1.06144e-08	1	1	0	1	1
group_513	glnE	Bifunctional glutamine synthetase adenylyltransferase/adenylyl-removing enzyme	6	0	0	128	100	100	inf	1.39315e-10	4.1396e-06	1.06144e-08	1	1	0	1	1
group_5261	recN	DNA repair protein RecN	6	0	0	128	100	100	inf	1.39315e-10	4.1396e-06	1.06144e-08	1	1	0	1	1
group_549	norR	Anaerobic nitric oxide reductase transcription regulator NorR	6	0	0	128	100	100	inf	1.39315e-10	4.1396e-06	1.06144e-08	1	1	0	1	1
group_5556	gabD	Succinate-semialdehyde dehydrogenase [NADP(+)] GabD	6	0	0	128	100	100	inf	1.39315e-10	4.1396e-06	1.06144e-08	1	1	0	1	1
group_5583	ettA	Energy-dependent translational throttle protein EttA	6	0	0	128	100	100	inf	1.39315e-10	4.1396e-06	1.06144e-08	1	1	0	1	1
group_5627	efp	Elongation factor P	6	0	0	128	100	100	inf	1.39315e-10	4.1396e-06	1.06144e-08	1	1	0	1	1
group_5779		hypothetical protein	6	0	0	128	100	100	inf	1.39315e-10	4.1396e-06	1.06144e-08	1	1	0	1	1
group_6232	yhhJ	Inner membrane transport permease YhhJ	6	0	0	128	100	100	inf	1.39315e-10	4.1396e-06	1.06144e-08	1	1	0	1	1
group_6605	gutB	Sorbitol dehydrogenase	6	0	0	128	100	100	inf	1.39315e-10	4.1396e-06	1.06144e-08	1	1	0	1	1
pfeA_1		Ferric enterobactin receptor	6	0	0	128	100	100	inf	1.39315e-10	4.1396e-06	1.06144e-08	1	1	0	1	1
group_7125	pntB	NAD(P) transhydrogenase subunit beta	6	0	0	128	100	100	inf	1.39315e-10	4.1396e-06	1.06144e-08	1	1	0	1	1
group_7217		hypothetical protein	6	0	0	128	100	100	inf	1.39315e-10	4.1396e-06	1.06144e-08	1	1	0	1	1
group_7225		hypothetical protein	6	0	0	128	100	100	inf	1.39315e-10	4.1396e-06	1.06144e-08	1	1	0	1	1
group_7232	tama	Translocation and assembly module subunit TamA	6	0	0	128	100	100	inf	1.39315e-10	4.1396e-06	1.06144e-08	1	1	0	1	1
yejF_2		putative ABC transporter ATP-binding protein YejF	6	0	0	128	100	100	inf	1.39315e-10	4.1396e-06	1.06144e-08	1	1	0	1	1
group_7243	fadD	Long-chain-fatty-acid--CoA ligase	6	0	0	128	100	100	inf	1.39315e-10	4.1396e-06	1.06144e-08	1	1	0	1	1
group_7247		hypothetical protein	6	0	0	128	100	100	inf	1.39315e-10	4.1396e-06	1.06144e-08	1	1	0	1	1
group_7253		hypothetical protein	6	0	0	128	100	100	inf	1.39315e-10	4.1396e-06	1.06144e-08	1	1	0	1	1
group_7582	kdsD	Arabinose 5-phosphate isomerase KdsD	6	0	0	128	100	100	inf	1.39315e-10	4.1396e-06	1.06144e-08	1	1	0	1	1
group_7591	menF	Isochorismate synthase MenF	6	0	0	128	100	100	inf	1.39315e-10	4.1396e-06	1.06144e-08	1	1	0	1	1
mafA1		Adhesin MafA	6	0	0	128	100	100	inf	1.39315e-10	4.1396e-06	1.06144e-08	1	1	0	1	1
group_7744		hypothetical protein	6	0	0	128	100	100	inf	1.39315e-10	4.1396e-06	1.06144e-08	1	1	0	1	1
gstB_2		Glutathione S-transferase GST-6.0	6	0	0	128	100	100	inf	1.39315e-10	4.1396e-06	1.06144e-08	1	1	0	1	1
group_7839	dtpT	Di-/tripeptide transporter	6	0	0	128	100	100	inf	1.39315e-10	4.1396e-06	1.06144e-08	1	1	0	1	1
group_7882	nmoA	Nitronate monooxygenase	6	0	0	128	100	100	inf	1.39315e-10	4.1396e-06	1.06144e-08	1	1	0	1	1
group_7890	ttgC	putative efflux pump outer membrane protein TtgC	6	0	0	128	100	100	inf	1.39315e-10	4.1396e-06	1.06144e-08	1	1	0	1	1
group_7903	pqiA	Intermembrane transport protein PqiA	6	0	0	128	100	100	inf	1.39315e-10	4.1396e-06	1.06144e-08	1	1	0	1	1
group_7921		hypothetical protein	6	0	0	128	100	100	inf	1.39315e-10	4.1396e-06	1.06144e-08	1	1	0	1	1
group_8216		hypothetical protein	6	0	0	128	100	100	inf	1.39315e-10	4.1396e-06	1.06144e-08	1	1	0	1	1
group_8515	copA_2	Copper-exporting P-type ATPase	6	0	0	128	100	100	inf	1.39315e-10	4.1396e-06	1.06144e-08	1	1	0	1	1
group_8539	ansA	L-asparaginase 1	6	0	0	128	100	100	inf	1.39315e-10	4.1396e-06	1.06144e-08	1	1	0	1	1
group_8550		hypothetical protein	6	0	0	128	100	100	inf	1.39315e-10	4.1396e-06	1.06144e-08	1	1	0	1	1
group_8563		hypothetical protein	6	0	0	128	100	100	inf	1.39315e-10	4.1396e-06	1.06144e-08	1	1	0	1	1
group_8577		putative membrane protein	6	0	0	128	100	100	inf	1.39315e-10	4.1396e-06	1.06144e-08	1	1	0	1	1
group_8583		hypothetical protein	6	0	0	128	100	100	inf	1.39315e-10	4.1396e-06	1.06144e-08	1	1	0	1	1
group_8595		hypothetical protein	6	0	0	128	100	100	inf	1.39315e-10	4.1396e-06	1.06144e-08	1	1	0	1	1
group_8996		hypothetical protein	6	0	0	128	100	100	inf	1.39315e-10	4.1396e-06	1.06144e-08	1	1	0	1	1
group_9070	ynbD	putative protein YnbD	6	0	0	128	100	100	inf	1.39315e-10	4.1396e-06	1.06144e-08	1	1	0	1	1
group_933	efeB	Deferrochelatase/peroxidase EfeB	6	0	0	128	100	100	inf	1.39315e-10	4.1396e-06	1.06144e-08	1	1	0	1	1
group_9450	tamB	hypothetical protein	6	0	0	128	100	100	inf	1.39315e-10	4.1396e-06	1.06144e-08	1	1	0	1	1
group_9455	prmC_1	Release factor glutamine methyltransferase	6	0	0	128	100	100	inf	1.39315e-10	4.1396e-06	1.06144e-08	1	1	0	1	1
group_9460	yfgD	putative protein YfgD	6	0	0	128	100	100	inf	1.39315e-10	4.1396e-06	1.06144e-08	1	1	0	1	1
group_9464		hypothetical protein	6	0	0	128	100	100	inf	1.39315e-10	4.1396e-06	1.06144e-08	1	1	0	1	1
group_9466		hypothetical protein	6	0	0	128	100	100	inf	1.39315e-10	4.1396e-06	1.06144e-08	1	1	0	1	1
group_9467	glnD	Bifunctional uridylyltransferase/uridylyl-removing enzyme	6	0	0	128	100	100	inf	1.39315e-10	4.1396e-06	1.06144e-08	1	1	0	1	1
group_9468	rmlD_1	dTDP-4-dehydrorhamnose reductase	6	0	0	128	100	100	inf	1.39315e-10	4.1396e-06	1.06144e-08	1	1	0	1	1
group_9474		hypothetical protein	6	0	0	128	100	100	inf	1.39315e-10	4.1396e-06	1.06144e-08	1	1	0	1	1
group_9478	codB	hypothetical protein	6	0	0	128	100	100	inf	1.39315e-10	4.1396e-06	1.06144e-08	1	1	0	1	1
group_9488	yfiH	Polyphenol oxidase	6	0	0	128	100	100	inf	1.39315e-10	4.1396e-06	1.06144e-08	1	1	0	1	1
group_9491		hypothetical protein	6	0	0	128	100	100	inf	1.39315e-10	4.1396e-06	1.06144e-08	1	1	0	1	1
group_9495		hypothetical protein	6	0	0	128	100	100	inf	1.39315e-10	4.1396e-06	1.06144e-08	1	1	0	1	1
group_9496		hypothetical protein	6	0	0	128	100	100	inf	1.39315e-10	4.1396e-06	1.06144e-08	1	1	0	1	1
group_9500		hypothetical protein	6	0	0	128	100	100	inf	1.39315e-10	4.1396e-06	1.06144e-08	1	1	0	1	1
group_9514		hypothetical protein	6	0	0	128	100	100	inf	1.39315e-10	4.1396e-06	1.06144e-08	1	1	0	1	1
group_9518	tilS	tRNA(Ile)-lysidine synthase	6	0	0	128	100	100	inf	1.39315e-10	4.1396e-06	1.06144e-08	1	1	0	1	1
group_9520		hypothetical protein	6	0	0	128	100	100	inf	1.39315e-10	4.1396e-06	1.06144e-08	1	1	0	1	1
MTAP		S-methyl-5'-thioinosine phosphorylase	6	0	0	128	100	100	inf	1.39315e-10	4.1396e-06	1.06144e-08	1	1	0	1	1
group_9523	dinG_1	3'-5' exonuclease DinG	6	0	0	128	100	100	inf	1.39315e-10	4.1396e-06	1.06144e-08	1	1	0	1	1
group_9525		putative protein	6	0	0	128	100	100	inf	1.39315e-10	4.1396e-06	1.06144e-08	1	1	0	1	1
group_9529		hypothetical protein	6	0	0	128	100	100	inf	1.39315e-10	4.1396e-06	1.06144e-08	1	1	0	1	1
group_9530		hypothetical protein	6	0	0	128	100	100	inf	1.39315e-10	4.1396e-06	1.06144e-08	1	1	0	1	1
group_9531	cpdA	3',5'-cyclic adenosine monophosphate phosphodiesterase CpdA	6	0	0	128	100	100	inf	1.39315e-10	4.1396e-06	1.06144e-08	1	1	0	1	1
group_9535	hemD	Uroporphyrinogen-III synthase	6	0	0	128	100	100	inf	1.39315e-10	4.1396e-06	1.06144e-08	1	1	0	1	1
group_9538		hypothetical protein	6	0	0	128	100	100	inf	1.39315e-10	4.1396e-06	1.06144e-08	1	1	0	1	1
group_9540	MroQ	Membrane-embedded CAAX protease MroQ	6	0	0	128	100	100	inf	1.39315e-10	4.1396e-06	1.06144e-08	1	1	0	1	1
syrM1		HTH-type transcriptional regulator SyrM 1	6	0	0	128	100	100	inf	1.39315e-10	4.1396e-06	1.06144e-08	1	1	0	1	1
group_9551		hypothetical protein	6	0	0	128	100	100	inf	1.39315e-10	4.1396e-06	1.06144e-08	1	1	0	1	1
group_9555		hypothetical protein	6	0	0	128	100	100	inf	1.39315e-10	4.1396e-06	1.06144e-08	1	1	0	1	1
group_9556		TPR repeat-containing protein	6	0	0	128	100	100	inf	1.39315e-10	4.1396e-06	1.06144e-08	1	1	0	1	1
group_9564	cysJ	Sulfite reductase [NADPH] flavoprotein alpha-component	6	0	0	128	100	100	inf	1.39315e-10	4.1396e-06	1.06144e-08	1	1	0	1	1
group_9570	yciK	putative oxidoreductase YciK	6	0	0	128	100	100	inf	1.39315e-10	4.1396e-06	1.06144e-08	1	1	0	1	1
group_9577		hypothetical protein	6	0	0	128	100	100	inf	1.39315e-10	4.1396e-06	1.06144e-08	1	1	0	1	1
group_9585	yjjV	putative metal-dependent hydrolase YjjV	6	0	0	128	100	100	inf	1.39315e-10	4.1396e-06	1.06144e-08	1	1	0	1	1
group_9586		hypothetical protein	6	0	0	128	100	100	inf	1.39315e-10	4.1396e-06	1.06144e-08	1	1	0	1	1
group_9590	hemH	Ferrochelatase	6	0	0	128	100	100	inf	1.39315e-10	4.1396e-06	1.06144e-08	1	1	0	1	1
degV		Protein DegV	6	0	0	128	100	100	inf	1.39315e-10	4.1396e-06	1.06144e-08	1	1	0	1	1
group_9610	viuB	Vibriobactin utilization protein ViuB	6	0	0	128	100	100	inf	1.39315e-10	4.1396e-06	1.06144e-08	1	1	0	1	1
group_9618		hypothetical protein	6	0	0	128	100	100	inf	1.39315e-10	4.1396e-06	1.06144e-08	1	1	0	1	1
group_9619	mutY	Adenine DNA glycosylase	6	0	0	128	100	100	inf	1.39315e-10	4.1396e-06	1.06144e-08	1	1	0	1	1
group_9622		5-formyltetrahydrofolate cyclo-ligase	6	0	0	128	100	100	inf	1.39315e-10	4.1396e-06	1.06144e-08	1	1	0	1	1
group_9977		hypothetical protein	6	0	0	128	100	100	inf	1.39315e-10	4.1396e-06	1.06144e-08	1	1	0	1	1
yofA		HTH-type transcriptional regulator YofA	5	0	1	128	83.3333	100	inf	1.79716e-08	0.000534009	1.10105e-06	1	1	0	1	1
group_10711		hypothetical protein	5	0	1	128	83.3333	100	inf	1.79716e-08	0.000534009	1.10105e-06	1	1	0	1	1
epsM		Putative acetyltransferase EpsM	5	0	1	128	83.3333	100	inf	1.79716e-08	0.000534009	1.10105e-06	1	1	0	1	1
group_1089	rnd	Ribonuclease D	5	0	1	128	83.3333	100	inf	1.79716e-08	0.000534009	1.10105e-06	1	1	0	1	1
group_12529	priB	Primosomal replication protein N	5	0	1	128	83.3333	100	inf	1.79716e-08	0.000534009	1.10105e-06	1	1	0	1	1
group_12536		hypothetical protein	5	0	1	128	83.3333	100	inf	1.79716e-08	0.000534009	1.10105e-06	1	1	0	1	1
group_12594		hypothetical protein	5	0	1	128	83.3333	100	inf	1.79716e-08	0.000534009	1.10105e-06	1	1	0	1	1
group_12688		hypothetical protein	5	0	1	128	83.3333	100	inf	1.79716e-08	0.000534009	1.10105e-06	1	1	0	1	1
group_12689		hypothetical protein	5	0	1	128	83.3333	100	inf	1.79716e-08	0.000534009	1.10105e-06	1	1	0	1	1
group_143	aceF	Dihydrolipoyllysine-residue acetyltransferase component of pyruvate dehydrogenase complex	5	0	1	128	83.3333	100	inf	1.79716e-08	0.000534009	1.10105e-06	1	1	0	1	1
group_1481		hypothetical protein	5	0	1	128	83.3333	100	inf	1.79716e-08	0.000534009	1.10105e-06	1	1	0	1	1
group_1550	polA	DNA polymerase I	5	0	1	128	83.3333	100	inf	1.79716e-08	0.000534009	1.10105e-06	1	1	0	1	1
group_1630	purM	Phosphoribosylformylglycinamidine cyclo-ligase	5	0	1	128	83.3333	100	inf	1.79716e-08	0.000534009	1.10105e-06	1	1	0	1	1
group_16375	ftsN_2	Cell division protein FtsN	5	0	1	128	83.3333	100	inf	1.79716e-08	0.000534009	1.10105e-06	1	1	0	1	1
group_16395		hypothetical protein	5	0	1	128	83.3333	100	inf	1.79716e-08	0.000534009	1.10105e-06	1	1	0	1	1
group_1920	rluD	Ribosomal large subunit pseudouridine synthase D	5	0	1	128	83.3333	100	inf	1.79716e-08	0.000534009	1.10105e-06	1	1	0	1	1
group_2044	putP	Sodium/proline symporter	5	0	1	128	83.3333	100	inf	1.79716e-08	0.000534009	1.10105e-06	1	1	0	1	1
group_2141	ruvA	Holliday junction ATP-dependent DNA helicase RuvA	5	0	1	128	83.3333	100	inf	1.79716e-08	0.000534009	1.10105e-06	1	1	0	1	1
group_2145	gmk	Guanylate kinase	5	0	1	128	83.3333	100	inf	1.79716e-08	0.000534009	1.10105e-06	1	1	0	1	1
group_2337	macB	Macrolide export ATP-binding/permease protein MacB	5	0	1	128	83.3333	100	inf	1.79716e-08	0.000534009	1.10105e-06	1	1	0	1	1
group_2841	rlmH	Ribosomal RNA large subunit methyltransferase H	5	0	1	128	83.3333	100	inf	1.79716e-08	0.000534009	1.10105e-06	1	1	0	1	1
group_2858	greA	hypothetical protein	5	0	1	128	83.3333	100	inf	1.79716e-08	0.000534009	1.10105e-06	1	1	0	1	1
group_2942	lysS	Lysine--tRNA ligase	5	0	1	128	83.3333	100	inf	1.79716e-08	0.000534009	1.10105e-06	1	1	0	1	1
group_3282	rpoC	DNA-directed RNA polymerase subunit beta'	5	0	1	128	83.3333	100	inf	1.79716e-08	0.000534009	1.10105e-06	1	1	0	1	1
group_3305	yeiR	Zinc-binding GTPase YeiR	5	0	1	128	83.3333	100	inf	1.79716e-08	0.000534009	1.10105e-06	1	1	0	1	1
group_3699	coaBC	Coenzyme A biosynthesis bifunctional protein CoaBC	5	0	1	128	83.3333	100	inf	1.79716e-08	0.000534009	1.10105e-06	1	1	0	1	1
group_3793	lpxB	Lipid-A-disaccharide synthase	5	0	1	128	83.3333	100	inf	1.79716e-08	0.000534009	1.10105e-06	1	1	0	1	1
group_4899	btuD_2	Vitamin B12 import ATP-binding protein BtuD	5	0	1	128	83.3333	100	inf	1.79716e-08	0.000534009	1.10105e-06	1	1	0	1	1
group_5264	xanQ	Xanthine permease XanQ	5	0	1	128	83.3333	100	inf	1.79716e-08	0.000534009	1.10105e-06	1	1	0	1	1
group_5652	icd	Isocitrate dehydrogenase [NADP]	5	0	1	128	83.3333	100	inf	1.79716e-08	0.000534009	1.10105e-06	1	1	0	1	1
group_6294	priA	Primosomal protein N'	5	0	1	128	83.3333	100	inf	1.79716e-08	0.000534009	1.10105e-06	1	1	0	1	1
group_6591		hypothetical protein	5	0	1	128	83.3333	100	inf	1.79716e-08	0.000534009	1.10105e-06	1	1	0	1	1
group_6609		hypothetical protein	5	0	1	128	83.3333	100	inf	1.79716e-08	0.000534009	1.10105e-06	1	1	0	1	1
group_6701	aruC	Succinylornithine transaminase/acetylornithine aminotransferase	5	0	1	128	83.3333	100	inf	1.79716e-08	0.000534009	1.10105e-06	1	1	0	1	1
group_6711		hypothetical protein	5	0	1	128	83.3333	100	inf	1.79716e-08	0.000534009	1.10105e-06	1	1	0	1	1
group_7690		hypothetical protein	5	0	1	128	83.3333	100	inf	1.79716e-08	0.000534009	1.10105e-06	1	1	0	1	1
group_7851	qseC	Sensor protein QseC	5	0	1	128	83.3333	100	inf	1.79716e-08	0.000534009	1.10105e-06	1	1	0	1	1
group_7893		hypothetical protein	5	0	1	128	83.3333	100	inf	1.79716e-08	0.000534009	1.10105e-06	1	1	0	1	1
group_7913		hypothetical protein	5	0	1	128	83.3333	100	inf	1.79716e-08	0.000534009	1.10105e-06	1	1	0	1	1
group_8088	trkA	Trk system potassium uptake protein TrkA	5	0	1	128	83.3333	100	inf	1.79716e-08	0.000534009	1.10105e-06	1	1	0	1	1
group_8502	vnfA	Nitrogen fixation protein VnfA	5	0	1	128	83.3333	100	inf	1.79716e-08	0.000534009	1.10105e-06	1	1	0	1	1
group_8586		hypothetical protein	5	0	1	128	83.3333	100	inf	1.79716e-08	0.000534009	1.10105e-06	1	1	0	1	1
group_8590		hypothetical protein	5	0	1	128	83.3333	100	inf	1.79716e-08	0.000534009	1.10105e-06	1	1	0	1	1
group_8591	pglF	hypothetical protein	5	0	1	128	83.3333	100	inf	1.79716e-08	0.000534009	1.10105e-06	1	1	0	1	1
group_8598		hypothetical protein	5	0	1	128	83.3333	100	inf	1.79716e-08	0.000534009	1.10105e-06	1	1	0	1	1
gluD		NAD-specific glutamate dehydrogenase	5	0	1	128	83.3333	100	inf	1.79716e-08	0.000534009	1.10105e-06	1	1	0	1	1
group_9479		hypothetical protein	5	0	1	128	83.3333	100	inf	1.79716e-08	0.000534009	1.10105e-06	1	1	0	1	1
group_9490	apaH	Bis(5'-nucleosyl)-tetraphosphatase, symmetrical	5	0	1	128	83.3333	100	inf	1.79716e-08	0.000534009	1.10105e-06	1	1	0	1	1
group_9574		hypothetical protein	5	0	1	128	83.3333	100	inf	1.79716e-08	0.000534009	1.10105e-06	1	1	0	1	1
group_9612	murJ	putative lipid II flippase MurJ	5	0	1	128	83.3333	100	inf	1.79716e-08	0.000534009	1.10105e-06	1	1	0	1	1
group_10655	yfiC	Type IIS restriction enzyme Eco57I	4	0	2	128	66.6667	100	inf	1.16816e-06	0.0347106	4.56118e-05	1	1	0	1	1
group_10689		hypothetical protein	4	0	2	128	66.6667	100	inf	1.16816e-06	0.0347106	4.56118e-05	1	1	0	1	1
group_10731		hypothetical protein	4	0	2	128	66.6667	100	inf	1.16816e-06	0.0347106	4.56118e-05	1	1	0	1	1
group_10774		hypothetical protein	4	0	2	128	66.6667	100	inf	1.16816e-06	0.0347106	4.56118e-05	1	1	0	1	1
group_10777		hypothetical protein	4	0	2	128	66.6667	100	inf	1.16816e-06	0.0347106	4.56118e-05	1	1	0	1	1
fcuA		Ferrichrome receptor FcuA	4	0	2	128	66.6667	100	inf	1.16816e-06	0.0347106	4.56118e-05	1	1	0	1	1
group_10785		hypothetical protein	4	0	2	128	66.6667	100	inf	1.16816e-06	0.0347106	4.56118e-05	1	1	0	1	1
group_10788		hypothetical protein	4	0	2	128	66.6667	100	inf	1.16816e-06	0.0347106	4.56118e-05	1	1	0	1	1
group_10791		hypothetical protein	4	0	2	128	66.6667	100	inf	1.16816e-06	0.0347106	4.56118e-05	1	1	0	1	1
group_10796		hypothetical protein	4	0	2	128	66.6667	100	inf	1.16816e-06	0.0347106	4.56118e-05	1	1	0	1	1
group_10799		hypothetical protein	4	0	2	128	66.6667	100	inf	1.16816e-06	0.0347106	4.56118e-05	1	1	0	1	1
group_11828		hypothetical protein	4	0	2	128	66.6667	100	inf	1.16816e-06	0.0347106	4.56118e-05	1	1	0	1	1
proS_2		Proline--tRNA ligase	4	0	2	128	66.6667	100	inf	1.16816e-06	0.0347106	4.56118e-05	1	1	0	1	1
group_1202	proS_1	Proline--tRNA ligase	4	0	2	128	66.6667	100	inf	1.16816e-06	0.0347106	4.56118e-05	1	1	0	1	1
group_12614	prsA	Foldase protein PrsA	4	0	2	128	66.6667	100	inf	1.16816e-06	0.0347106	4.56118e-05	1	1	0	1	1
group_12643		hypothetical protein	4	0	2	128	66.6667	100	inf	1.16816e-06	0.0347106	4.56118e-05	1	1	0	1	1
group_12647		putative HTH-type transcriptional regulator	4	0	2	128	66.6667	100	inf	1.16816e-06	0.0347106	4.56118e-05	1	1	0	1	1
group_12687		hypothetical protein	4	0	2	128	66.6667	100	inf	1.16816e-06	0.0347106	4.56118e-05	1	1	0	1	1
group_12703		hypothetical protein	4	0	2	128	66.6667	100	inf	1.16816e-06	0.0347106	4.56118e-05	1	1	0	1	1
group_12704		hypothetical protein	4	0	2	128	66.6667	100	inf	1.16816e-06	0.0347106	4.56118e-05	1	1	0	1	1
group_12705		NADH dehydrogenase-like protein	4	0	2	128	66.6667	100	inf	1.16816e-06	0.0347106	4.56118e-05	1	1	0	1	1
group_12706		hypothetical protein	4	0	2	128	66.6667	100	inf	1.16816e-06	0.0347106	4.56118e-05	1	1	0	1	1
group_12707		hypothetical protein	4	0	2	128	66.6667	100	inf	1.16816e-06	0.0347106	4.56118e-05	1	1	0	1	1
group_12708		hypothetical protein	4	0	2	128	66.6667	100	inf	1.16816e-06	0.0347106	4.56118e-05	1	1	0	1	1
group_12709		hypothetical protein	4	0	2	128	66.6667	100	inf	1.16816e-06	0.0347106	4.56118e-05	1	1	0	1	1
group_12713		hypothetical protein	4	0	2	128	66.6667	100	inf	1.16816e-06	0.0347106	4.56118e-05	1	1	0	1	1
group_12714		hypothetical protein	4	0	2	128	66.6667	100	inf	1.16816e-06	0.0347106	4.56118e-05	1	1	0	1	1
group_12715		hypothetical protein	4	0	2	128	66.6667	100	inf	1.16816e-06	0.0347106	4.56118e-05	1	1	0	1	1
group_12717		hypothetical protein	4	0	2	128	66.6667	100	inf	1.16816e-06	0.0347106	4.56118e-05	1	1	0	1	1
group_12719	gmm	GDP-mannose mannosyl hydrolase	4	0	2	128	66.6667	100	inf	1.16816e-06	0.0347106	4.56118e-05	1	1	0	1	1
group_12720		hypothetical protein	4	0	2	128	66.6667	100	inf	1.16816e-06	0.0347106	4.56118e-05	1	1	0	1	1
group_12721	adhR	HTH-type transcriptional regulator AdhR	4	0	2	128	66.6667	100	inf	1.16816e-06	0.0347106	4.56118e-05	1	1	0	1	1
group_12723		hypothetical protein	4	0	2	128	66.6667	100	inf	1.16816e-06	0.0347106	4.56118e-05	1	1	0	1	1
group_12724		hypothetical protein	4	0	2	128	66.6667	100	inf	1.16816e-06	0.0347106	4.56118e-05	1	1	0	1	1
group_12725		hypothetical protein	4	0	2	128	66.6667	100	inf	1.16816e-06	0.0347106	4.56118e-05	1	1	0	1	1
group_12726		hypothetical protein	4	0	2	128	66.6667	100	inf	1.16816e-06	0.0347106	4.56118e-05	1	1	0	1	1
group_12727		hypothetical protein	4	0	2	128	66.6667	100	inf	1.16816e-06	0.0347106	4.56118e-05	1	1	0	1	1
group_12728	smc_1	Chromosome partition protein Smc	4	0	2	128	66.6667	100	inf	1.16816e-06	0.0347106	4.56118e-05	1	1	0	1	1
group_12729		hypothetical protein	4	0	2	128	66.6667	100	inf	1.16816e-06	0.0347106	4.56118e-05	1	1	0	1	1
group_12732		hypothetical protein	4	0	2	128	66.6667	100	inf	1.16816e-06	0.0347106	4.56118e-05	1	1	0	1	1
group_12733		hypothetical protein	4	0	2	128	66.6667	100	inf	1.16816e-06	0.0347106	4.56118e-05	1	1	0	1	1
group_12734	ftsN_1	Cell division protein FtsN	4	0	2	128	66.6667	100	inf	1.16816e-06	0.0347106	4.56118e-05	1	1	0	1	1
group_12735		hypothetical protein	4	0	2	128	66.6667	100	inf	1.16816e-06	0.0347106	4.56118e-05	1	1	0	1	1
group_12739		hypothetical protein	4	0	2	128	66.6667	100	inf	1.16816e-06	0.0347106	4.56118e-05	1	1	0	1	1
group_12742	esiB_3	Secretory immunoglobulin A-binding protein EsiB	4	0	2	128	66.6667	100	inf	1.16816e-06	0.0347106	4.56118e-05	1	1	0	1	1
group_12743		hypothetical protein	4	0	2	128	66.6667	100	inf	1.16816e-06	0.0347106	4.56118e-05	1	1	0	1	1
group_12744		hypothetical protein	4	0	2	128	66.6667	100	inf	1.16816e-06	0.0347106	4.56118e-05	1	1	0	1	1
group_12746		hypothetical protein	4	0	2	128	66.6667	100	inf	1.16816e-06	0.0347106	4.56118e-05	1	1	0	1	1
group_12747		hypothetical protein	4	0	2	128	66.6667	100	inf	1.16816e-06	0.0347106	4.56118e-05	1	1	0	1	1
group_12748	esiB_2	hypothetical protein	4	0	2	128	66.6667	100	inf	1.16816e-06	0.0347106	4.56118e-05	1	1	0	1	1
group_12749		hypothetical protein	4	0	2	128	66.6667	100	inf	1.16816e-06	0.0347106	4.56118e-05	1	1	0	1	1
group_12752		hypothetical protein	4	0	2	128	66.6667	100	inf	1.16816e-06	0.0347106	4.56118e-05	1	1	0	1	1
group_12753		hypothetical protein	4	0	2	128	66.6667	100	inf	1.16816e-06	0.0347106	4.56118e-05	1	1	0	1	1
group_12754		hypothetical protein	4	0	2	128	66.6667	100	inf	1.16816e-06	0.0347106	4.56118e-05	1	1	0	1	1
group_12757		hypothetical protein	4	0	2	128	66.6667	100	inf	1.16816e-06	0.0347106	4.56118e-05	1	1	0	1	1
group_12758		hypothetical protein	4	0	2	128	66.6667	100	inf	1.16816e-06	0.0347106	4.56118e-05	1	1	0	1	1
group_12759		hypothetical protein	4	0	2	128	66.6667	100	inf	1.16816e-06	0.0347106	4.56118e-05	1	1	0	1	1
group_12760		hypothetical protein	4	0	2	128	66.6667	100	inf	1.16816e-06	0.0347106	4.56118e-05	1	1	0	1	1
group_12761	ubiC	Chorismate pyruvate-lyase	4	0	2	128	66.6667	100	inf	1.16816e-06	0.0347106	4.56118e-05	1	1	0	1	1
group_12762	ubiJ_1	Ubiquinone biosynthesis accessory factor UbiJ	4	0	2	128	66.6667	100	inf	1.16816e-06	0.0347106	4.56118e-05	1	1	0	1	1
group_12763		hypothetical protein	4	0	2	128	66.6667	100	inf	1.16816e-06	0.0347106	4.56118e-05	1	1	0	1	1
group_12764		hypothetical protein	4	0	2	128	66.6667	100	inf	1.16816e-06	0.0347106	4.56118e-05	1	1	0	1	1
group_12765		hypothetical protein	4	0	2	128	66.6667	100	inf	1.16816e-06	0.0347106	4.56118e-05	1	1	0	1	1
group_12768		hypothetical protein	4	0	2	128	66.6667	100	inf	1.16816e-06	0.0347106	4.56118e-05	1	1	0	1	1
group_12771		hypothetical protein	4	0	2	128	66.6667	100	inf	1.16816e-06	0.0347106	4.56118e-05	1	1	0	1	1
group_12772		hypothetical protein	4	0	2	128	66.6667	100	inf	1.16816e-06	0.0347106	4.56118e-05	1	1	0	1	1
group_12773		hypothetical protein	4	0	2	128	66.6667	100	inf	1.16816e-06	0.0347106	4.56118e-05	1	1	0	1	1
group_12774		hypothetical protein	4	0	2	128	66.6667	100	inf	1.16816e-06	0.0347106	4.56118e-05	1	1	0	1	1
group_12775		hypothetical protein	4	0	2	128	66.6667	100	inf	1.16816e-06	0.0347106	4.56118e-05	1	1	0	1	1
group_12776		hypothetical protein	4	0	2	128	66.6667	100	inf	1.16816e-06	0.0347106	4.56118e-05	1	1	0	1	1
group_12785		TPR repeat-containing protein	4	0	2	128	66.6667	100	inf	1.16816e-06	0.0347106	4.56118e-05	1	1	0	1	1
group_12786	phrB	Deoxyribodipyrimidine photo-lyase	4	0	2	128	66.6667	100	inf	1.16816e-06	0.0347106	4.56118e-05	1	1	0	1	1
sbcB		Exodeoxyribonuclease I	4	0	2	128	66.6667	100	inf	1.16816e-06	0.0347106	4.56118e-05	1	1	0	1	1
group_12788		hypothetical protein	4	0	2	128	66.6667	100	inf	1.16816e-06	0.0347106	4.56118e-05	1	1	0	1	1
group_12789		hypothetical protein	4	0	2	128	66.6667	100	inf	1.16816e-06	0.0347106	4.56118e-05	1	1	0	1	1
group_12792		hypothetical protein	4	0	2	128	66.6667	100	inf	1.16816e-06	0.0347106	4.56118e-05	1	1	0	1	1
group_12793	porB_2	Major outer membrane protein P.IB	4	0	2	128	66.6667	100	inf	1.16816e-06	0.0347106	4.56118e-05	1	1	0	1	1
group_12795		hypothetical protein	4	0	2	128	66.6667	100	inf	1.16816e-06	0.0347106	4.56118e-05	1	1	0	1	1
elaA		Protein ElaA	4	0	2	128	66.6667	100	inf	1.16816e-06	0.0347106	4.56118e-05	1	1	0	1	1
group_12797	pgrR_2	HTH-type transcriptional regulator PgrR	4	0	2	128	66.6667	100	inf	1.16816e-06	0.0347106	4.56118e-05	1	1	0	1	1
group_12800		hypothetical protein	4	0	2	128	66.6667	100	inf	1.16816e-06	0.0347106	4.56118e-05	1	1	0	1	1
group_14672	tehA	Tellurite resistance protein TehA	4	0	2	128	66.6667	100	inf	1.16816e-06	0.0347106	4.56118e-05	1	1	0	1	1
group_16324		hypothetical protein	4	0	2	128	66.6667	100	inf	1.16816e-06	0.0347106	4.56118e-05	1	1	0	1	1
group_16325		hypothetical protein	4	0	2	128	66.6667	100	inf	1.16816e-06	0.0347106	4.56118e-05	1	1	0	1	1
group_16329		hypothetical protein	4	0	2	128	66.6667	100	inf	1.16816e-06	0.0347106	4.56118e-05	1	1	0	1	1
group_16350		hypothetical protein	4	0	2	128	66.6667	100	inf	1.16816e-06	0.0347106	4.56118e-05	1	1	0	1	1
group_16402		hypothetical protein	4	0	2	128	66.6667	100	inf	1.16816e-06	0.0347106	4.56118e-05	1	1	0	1	1
intA_3		Prophage integrase IntA	4	0	2	128	66.6667	100	inf	1.16816e-06	0.0347106	4.56118e-05	1	1	0	1	1
group_16410	fhuC	Iron(3+)-hydroxamate import ATP-binding protein FhuC	4	0	2	128	66.6667	100	inf	1.16816e-06	0.0347106	4.56118e-05	1	1	0	1	1
group_16445		hypothetical protein	4	0	2	128	66.6667	100	inf	1.16816e-06	0.0347106	4.56118e-05	1	1	0	1	1
group_16448		hypothetical protein	4	0	2	128	66.6667	100	inf	1.16816e-06	0.0347106	4.56118e-05	1	1	0	1	1
group_16506		hypothetical protein	4	0	2	128	66.6667	100	inf	1.16816e-06	0.0347106	4.56118e-05	1	1	0	1	1
group_16512		hypothetical protein	4	0	2	128	66.6667	100	inf	1.16816e-06	0.0347106	4.56118e-05	1	1	0	1	1
group_16523		hypothetical protein	4	0	2	128	66.6667	100	inf	1.16816e-06	0.0347106	4.56118e-05	1	1	0	1	1
group_16544	tsaC	Threonylcarbamoyl-AMP synthase	4	0	2	128	66.6667	100	inf	1.16816e-06	0.0347106	4.56118e-05	1	1	0	1	1
group_16545		hypothetical protein	4	0	2	128	66.6667	100	inf	1.16816e-06	0.0347106	4.56118e-05	1	1	0	1	1
group_16581		hypothetical protein	4	0	2	128	66.6667	100	inf	1.16816e-06	0.0347106	4.56118e-05	1	1	0	1	1
group_16582	clcB	Voltage-gated ClC-type chloride channel ClcB	4	0	2	128	66.6667	100	inf	1.16816e-06	0.0347106	4.56118e-05	1	1	0	1	1
group_16584		hypothetical protein	4	0	2	128	66.6667	100	inf	1.16816e-06	0.0347106	4.56118e-05	1	1	0	1	1
group_16585		hypothetical protein	4	0	2	128	66.6667	100	inf	1.16816e-06	0.0347106	4.56118e-05	1	1	0	1	1
group_16586		hypothetical protein	4	0	2	128	66.6667	100	inf	1.16816e-06	0.0347106	4.56118e-05	1	1	0	1	1
group_16587		hypothetical protein	4	0	2	128	66.6667	100	inf	1.16816e-06	0.0347106	4.56118e-05	1	1	0	1	1
fhuD		Iron(3+)-hydroxamate-binding protein FhuD	4	0	2	128	66.6667	100	inf	1.16816e-06	0.0347106	4.56118e-05	1	1	0	1	1
group_16589		hypothetical protein	4	0	2	128	66.6667	100	inf	1.16816e-06	0.0347106	4.56118e-05	1	1	0	1	1
group_16590		hypothetical protein	4	0	2	128	66.6667	100	inf	1.16816e-06	0.0347106	4.56118e-05	1	1	0	1	1
group_16592		hypothetical protein	4	0	2	128	66.6667	100	inf	1.16816e-06	0.0347106	4.56118e-05	1	1	0	1	1
group_16594		hypothetical protein	4	0	2	128	66.6667	100	inf	1.16816e-06	0.0347106	4.56118e-05	1	1	0	1	1
group_16595	mltF	Membrane-bound lytic murein transglycosylase F	4	0	2	128	66.6667	100	inf	1.16816e-06	0.0347106	4.56118e-05	1	1	0	1	1
group_16596		hypothetical protein	4	0	2	128	66.6667	100	inf	1.16816e-06	0.0347106	4.56118e-05	1	1	0	1	1
group_16597		hypothetical protein	4	0	2	128	66.6667	100	inf	1.16816e-06	0.0347106	4.56118e-05	1	1	0	1	1
group_16598	gpmA_1	2,3-bisphosphoglycerate-dependent phosphoglycerate mutase	4	0	2	128	66.6667	100	inf	1.16816e-06	0.0347106	4.56118e-05	1	1	0	1	1
group_16599		hypothetical protein	4	0	2	128	66.6667	100	inf	1.16816e-06	0.0347106	4.56118e-05	1	1	0	1	1
group_16600		hypothetical protein	4	0	2	128	66.6667	100	inf	1.16816e-06	0.0347106	4.56118e-05	1	1	0	1	1
group_16601		hypothetical protein	4	0	2	128	66.6667	100	inf	1.16816e-06	0.0347106	4.56118e-05	1	1	0	1	1
group_16602		hypothetical protein	4	0	2	128	66.6667	100	inf	1.16816e-06	0.0347106	4.56118e-05	1	1	0	1	1
group_16603		hypothetical protein	4	0	2	128	66.6667	100	inf	1.16816e-06	0.0347106	4.56118e-05	1	1	0	1	1
group_16604		hypothetical protein	4	0	2	128	66.6667	100	inf	1.16816e-06	0.0347106	4.56118e-05	1	1	0	1	1
gshB_1		Glutathione synthetase	4	0	2	128	66.6667	100	inf	1.16816e-06	0.0347106	4.56118e-05	1	1	0	1	1
group_16606	piiC	Outer membrane protein P.IIC	4	0	2	128	66.6667	100	inf	1.16816e-06	0.0347106	4.56118e-05	1	1	0	1	1
group_16607		hypothetical protein	4	0	2	128	66.6667	100	inf	1.16816e-06	0.0347106	4.56118e-05	1	1	0	1	1
group_16608		hypothetical protein	4	0	2	128	66.6667	100	inf	1.16816e-06	0.0347106	4.56118e-05	1	1	0	1	1
group_16612		hypothetical protein	4	0	2	128	66.6667	100	inf	1.16816e-06	0.0347106	4.56118e-05	1	1	0	1	1
group_16616		hypothetical protein	4	0	2	128	66.6667	100	inf	1.16816e-06	0.0347106	4.56118e-05	1	1	0	1	1
group_16617		hypothetical protein	4	0	2	128	66.6667	100	inf	1.16816e-06	0.0347106	4.56118e-05	1	1	0	1	1
group_16618		hypothetical protein	4	0	2	128	66.6667	100	inf	1.16816e-06	0.0347106	4.56118e-05	1	1	0	1	1
group_16619		hypothetical protein	4	0	2	128	66.6667	100	inf	1.16816e-06	0.0347106	4.56118e-05	1	1	0	1	1
group_16620		hypothetical protein	4	0	2	128	66.6667	100	inf	1.16816e-06	0.0347106	4.56118e-05	1	1	0	1	1
group_16621		putative protein	4	0	2	128	66.6667	100	inf	1.16816e-06	0.0347106	4.56118e-05	1	1	0	1	1
group_16622		hypothetical protein	4	0	2	128	66.6667	100	inf	1.16816e-06	0.0347106	4.56118e-05	1	1	0	1	1
group_16624		hypothetical protein	4	0	2	128	66.6667	100	inf	1.16816e-06	0.0347106	4.56118e-05	1	1	0	1	1
group_16627		hypothetical protein	4	0	2	128	66.6667	100	inf	1.16816e-06	0.0347106	4.56118e-05	1	1	0	1	1
group_16629		hypothetical protein	4	0	2	128	66.6667	100	inf	1.16816e-06	0.0347106	4.56118e-05	1	1	0	1	1
group_16630		hypothetical protein	4	0	2	128	66.6667	100	inf	1.16816e-06	0.0347106	4.56118e-05	1	1	0	1	1
group_16631		hypothetical protein	4	0	2	128	66.6667	100	inf	1.16816e-06	0.0347106	4.56118e-05	1	1	0	1	1
group_16632		hypothetical protein	4	0	2	128	66.6667	100	inf	1.16816e-06	0.0347106	4.56118e-05	1	1	0	1	1
group_16633		hypothetical protein	4	0	2	128	66.6667	100	inf	1.16816e-06	0.0347106	4.56118e-05	1	1	0	1	1
group_16635		hypothetical protein	4	0	2	128	66.6667	100	inf	1.16816e-06	0.0347106	4.56118e-05	1	1	0	1	1
group_16636		hypothetical protein	4	0	2	128	66.6667	100	inf	1.16816e-06	0.0347106	4.56118e-05	1	1	0	1	1
group_16643		hypothetical protein	4	0	2	128	66.6667	100	inf	1.16816e-06	0.0347106	4.56118e-05	1	1	0	1	1
group_16644		hypothetical protein	4	0	2	128	66.6667	100	inf	1.16816e-06	0.0347106	4.56118e-05	1	1	0	1	1
group_16647		hypothetical protein	4	0	2	128	66.6667	100	inf	1.16816e-06	0.0347106	4.56118e-05	1	1	0	1	1
group_16648		hypothetical protein	4	0	2	128	66.6667	100	inf	1.16816e-06	0.0347106	4.56118e-05	1	1	0	1	1
group_16649		hypothetical protein	4	0	2	128	66.6667	100	inf	1.16816e-06	0.0347106	4.56118e-05	1	1	0	1	1
group_16650		hypothetical protein	4	0	2	128	66.6667	100	inf	1.16816e-06	0.0347106	4.56118e-05	1	1	0	1	1
group_16667	fadM	Long-chain acyl-CoA thioesterase FadM	4	0	2	128	66.6667	100	inf	1.16816e-06	0.0347106	4.56118e-05	1	1	0	1	1
group_16668		hypothetical protein	4	0	2	128	66.6667	100	inf	1.16816e-06	0.0347106	4.56118e-05	1	1	0	1	1
group_16669		hypothetical protein	4	0	2	128	66.6667	100	inf	1.16816e-06	0.0347106	4.56118e-05	1	1	0	1	1
group_16670		hypothetical protein	4	0	2	128	66.6667	100	inf	1.16816e-06	0.0347106	4.56118e-05	1	1	0	1	1
group_16671		hypothetical protein	4	0	2	128	66.6667	100	inf	1.16816e-06	0.0347106	4.56118e-05	1	1	0	1	1
group_16672		hypothetical protein	4	0	2	128	66.6667	100	inf	1.16816e-06	0.0347106	4.56118e-05	1	1	0	1	1
group_16673		Putative bifunctional phosphatase/peptidyl-prolyl cis-trans isomerase	4	0	2	128	66.6667	100	inf	1.16816e-06	0.0347106	4.56118e-05	1	1	0	1	1
group_16676		hypothetical protein	4	0	2	128	66.6667	100	inf	1.16816e-06	0.0347106	4.56118e-05	1	1	0	1	1
group_16677		hypothetical protein	4	0	2	128	66.6667	100	inf	1.16816e-06	0.0347106	4.56118e-05	1	1	0	1	1
group_16678		hypothetical protein	4	0	2	128	66.6667	100	inf	1.16816e-06	0.0347106	4.56118e-05	1	1	0	1	1
group_16679		hypothetical protein	4	0	2	128	66.6667	100	inf	1.16816e-06	0.0347106	4.56118e-05	1	1	0	1	1
group_16680		hypothetical protein	4	0	2	128	66.6667	100	inf	1.16816e-06	0.0347106	4.56118e-05	1	1	0	1	1
group_16681	blh	Beta-lactamase hydrolase-like protein	4	0	2	128	66.6667	100	inf	1.16816e-06	0.0347106	4.56118e-05	1	1	0	1	1
group_16682		hypothetical protein	4	0	2	128	66.6667	100	inf	1.16816e-06	0.0347106	4.56118e-05	1	1	0	1	1
group_16683		TPR repeat-containing protein	4	0	2	128	66.6667	100	inf	1.16816e-06	0.0347106	4.56118e-05	1	1	0	1	1
group_16687		hypothetical protein	4	0	2	128	66.6667	100	inf	1.16816e-06	0.0347106	4.56118e-05	1	1	0	1	1
group_16726		hypothetical protein	4	0	2	128	66.6667	100	inf	1.16816e-06	0.0347106	4.56118e-05	1	1	0	1	1
group_2528	tadA	tRNA-specific adenosine deaminase	4	0	2	128	66.6667	100	inf	1.16816e-06	0.0347106	4.56118e-05	1	1	0	1	1
group_26524	oppA	Periplasmic oligopeptide-binding protein	4	0	2	128	66.6667	100	inf	1.16816e-06	0.0347106	4.56118e-05	1	1	0	1	1
group_26529	esiB_2	Secretory immunoglobulin A-binding protein EsiB	4	0	2	128	66.6667	100	inf	1.16816e-06	0.0347106	4.56118e-05	1	1	0	1	1
group_26532		hypothetical protein	4	0	2	128	66.6667	100	inf	1.16816e-06	0.0347106	4.56118e-05	1	1	0	1	1
fhuB		Iron(3+)-hydroxamate import system permease protein FhuB	4	0	2	128	66.6667	100	inf	1.16816e-06	0.0347106	4.56118e-05	1	1	0	1	1
group_26534	fhuC	Iron(3+)-hydroxamate import ATP-binding protein FhuC	4	0	2	128	66.6667	100	inf	1.16816e-06	0.0347106	4.56118e-05	1	1	0	1	1
cidB		Holin-like protein CidB	4	0	2	128	66.6667	100	inf	1.16816e-06	0.0347106	4.56118e-05	1	1	0	1	1
cidA		Holin-like protein CidA	4	0	2	128	66.6667	100	inf	1.16816e-06	0.0347106	4.56118e-05	1	1	0	1	1
gltC		HTH-type transcriptional regulator GltC	4	0	2	128	66.6667	100	inf	1.16816e-06	0.0347106	4.56118e-05	1	1	0	1	1
yefM		Antitoxin YefM	4	0	2	128	66.6667	100	inf	1.16816e-06	0.0347106	4.56118e-05	1	1	0	1	1
yoeB		Toxin YoeB	4	0	2	128	66.6667	100	inf	1.16816e-06	0.0347106	4.56118e-05	1	1	0	1	1
group_26542		hypothetical protein	4	0	2	128	66.6667	100	inf	1.16816e-06	0.0347106	4.56118e-05	1	1	0	1	1
group_26546		hypothetical protein	4	0	2	128	66.6667	100	inf	1.16816e-06	0.0347106	4.56118e-05	1	1	0	1	1
group_26547		hypothetical protein	4	0	2	128	66.6667	100	inf	1.16816e-06	0.0347106	4.56118e-05	1	1	0	1	1
group_26549		hypothetical protein	4	0	2	128	66.6667	100	inf	1.16816e-06	0.0347106	4.56118e-05	1	1	0	1	1
group_26561		hypothetical protein	4	0	2	128	66.6667	100	inf	1.16816e-06	0.0347106	4.56118e-05	1	1	0	1	1
group_26563		hypothetical protein	4	0	2	128	66.6667	100	inf	1.16816e-06	0.0347106	4.56118e-05	1	1	0	1	1
group_26564		hypothetical protein	4	0	2	128	66.6667	100	inf	1.16816e-06	0.0347106	4.56118e-05	1	1	0	1	1
group_26566		hypothetical protein	4	0	2	128	66.6667	100	inf	1.16816e-06	0.0347106	4.56118e-05	1	1	0	1	1
group_26567	rplF	50S ribosomal protein L6	4	0	2	128	66.6667	100	inf	1.16816e-06	0.0347106	4.56118e-05	1	1	0	1	1
group_26569		hypothetical protein	4	0	2	128	66.6667	100	inf	1.16816e-06	0.0347106	4.56118e-05	1	1	0	1	1
group_26570		hypothetical protein	4	0	2	128	66.6667	100	inf	1.16816e-06	0.0347106	4.56118e-05	1	1	0	1	1
pupB_1		Ferric-pseudobactin BN7/BN8 receptor	4	0	2	128	66.6667	100	inf	1.16816e-06	0.0347106	4.56118e-05	1	1	0	1	1
group_26581		hypothetical protein	4	0	2	128	66.6667	100	inf	1.16816e-06	0.0347106	4.56118e-05	1	1	0	1	1
group_26590		hypothetical protein	4	0	2	128	66.6667	100	inf	1.16816e-06	0.0347106	4.56118e-05	1	1	0	1	1
group_26593		hypothetical protein	4	0	2	128	66.6667	100	inf	1.16816e-06	0.0347106	4.56118e-05	1	1	0	1	1
yejF_1		putative ABC transporter ATP-binding protein YejF	4	0	2	128	66.6667	100	inf	1.16816e-06	0.0347106	4.56118e-05	1	1	0	1	1
group_26595		hypothetical protein	4	0	2	128	66.6667	100	inf	1.16816e-06	0.0347106	4.56118e-05	1	1	0	1	1
group_26597	yacG	DNA gyrase inhibitor YacG	4	0	2	128	66.6667	100	inf	1.16816e-06	0.0347106	4.56118e-05	1	1	0	1	1
gtfA		UDP-N-acetylglucosamine--peptide N-acetylglucosaminyltransferase GtfA subunit	4	0	2	128	66.6667	100	inf	1.16816e-06	0.0347106	4.56118e-05	1	1	0	1	1
group_26600	arnC	Undecaprenyl-phosphate 4-deoxy-4-formamido-L-arabinose transferase	4	0	2	128	66.6667	100	inf	1.16816e-06	0.0347106	4.56118e-05	1	1	0	1	1
group_26601	mtrA	HTH-type transcriptional regulator MtrA	4	0	2	128	66.6667	100	inf	1.16816e-06	0.0347106	4.56118e-05	1	1	0	1	1
group_26602		hypothetical protein	4	0	2	128	66.6667	100	inf	1.16816e-06	0.0347106	4.56118e-05	1	1	0	1	1
group_26606		hypothetical protein	4	0	2	128	66.6667	100	inf	1.16816e-06	0.0347106	4.56118e-05	1	1	0	1	1
group_26607		hypothetical protein	4	0	2	128	66.6667	100	inf	1.16816e-06	0.0347106	4.56118e-05	1	1	0	1	1
group_26608		hypothetical protein	4	0	2	128	66.6667	100	inf	1.16816e-06	0.0347106	4.56118e-05	1	1	0	1	1
group_26610		hypothetical protein	4	0	2	128	66.6667	100	inf	1.16816e-06	0.0347106	4.56118e-05	1	1	0	1	1
group_26611		hypothetical protein	4	0	2	128	66.6667	100	inf	1.16816e-06	0.0347106	4.56118e-05	1	1	0	1	1
group_26612		hypothetical protein	4	0	2	128	66.6667	100	inf	1.16816e-06	0.0347106	4.56118e-05	1	1	0	1	1
group_26618		hypothetical protein	4	0	2	128	66.6667	100	inf	1.16816e-06	0.0347106	4.56118e-05	1	1	0	1	1
group_26634		hypothetical protein	4	0	2	128	66.6667	100	inf	1.16816e-06	0.0347106	4.56118e-05	1	1	0	1	1
group_2664	degU	Transcriptional regulatory protein DegU	4	0	2	128	66.6667	100	inf	1.16816e-06	0.0347106	4.56118e-05	1	1	0	1	1
group_26641		hypothetical protein	4	0	2	128	66.6667	100	inf	1.16816e-06	0.0347106	4.56118e-05	1	1	0	1	1
group_26642		hypothetical protein	4	0	2	128	66.6667	100	inf	1.16816e-06	0.0347106	4.56118e-05	1	1	0	1	1
group_26648		hypothetical protein	4	0	2	128	66.6667	100	inf	1.16816e-06	0.0347106	4.56118e-05	1	1	0	1	1
group_26649		hypothetical protein	4	0	2	128	66.6667	100	inf	1.16816e-06	0.0347106	4.56118e-05	1	1	0	1	1
group_26654		hypothetical protein	4	0	2	128	66.6667	100	inf	1.16816e-06	0.0347106	4.56118e-05	1	1	0	1	1
group_2666	narX	Nitrate/nitrite sensor protein NarX	4	0	2	128	66.6667	100	inf	1.16816e-06	0.0347106	4.56118e-05	1	1	0	1	1
group_26689		hypothetical protein	4	0	2	128	66.6667	100	inf	1.16816e-06	0.0347106	4.56118e-05	1	1	0	1	1
group_26789		hypothetical protein	4	0	2	128	66.6667	100	inf	1.16816e-06	0.0347106	4.56118e-05	1	1	0	1	1
group_2833	intA_1	Prophage integrase IntA	4	0	2	128	66.6667	100	inf	1.16816e-06	0.0347106	4.56118e-05	1	1	0	1	1
group_4125		hypothetical protein	4	0	2	128	66.6667	100	inf	1.16816e-06	0.0347106	4.56118e-05	1	1	0	1	1
group_4670	actP	Cation/acetate symporter ActP	4	0	2	128	66.6667	100	inf	1.16816e-06	0.0347106	4.56118e-05	1	1	0	1	1
group_4821	soj	Sporulation initiation inhibitor protein Soj	4	0	2	128	66.6667	100	inf	1.16816e-06	0.0347106	4.56118e-05	1	1	0	1	1
group_4888	btuB_5	Vitamin B12 transporter BtuB	4	0	2	128	66.6667	100	inf	1.16816e-06	0.0347106	4.56118e-05	1	1	0	1	1
fptA_2		Fe(3+)-pyochelin receptor	4	0	2	128	66.6667	100	inf	1.16816e-06	0.0347106	4.56118e-05	1	1	0	1	1
group_5868	rmpM	Outer membrane protein class 4	4	0	2	128	66.6667	100	inf	1.16816e-06	0.0347106	4.56118e-05	1	1	0	1	1
group_6042		Putative O-methyltransferase	4	0	2	128	66.6667	100	inf	1.16816e-06	0.0347106	4.56118e-05	1	1	0	1	1
group_6193		hypothetical protein	4	0	2	128	66.6667	100	inf	1.16816e-06	0.0347106	4.56118e-05	1	1	0	1	1
group_7680	rsmB_2	Ribosomal RNA small subunit methyltransferase B	4	0	2	128	66.6667	100	inf	1.16816e-06	0.0347106	4.56118e-05	1	1	0	1	1
fpvA_2		Ferripyoverdine receptor	4	0	2	128	66.6667	100	inf	1.16816e-06	0.0347106	4.56118e-05	1	1	0	1	1
bhuA		Heme transporter BhuA	4	0	2	128	66.6667	100	inf	1.16816e-06	0.0347106	4.56118e-05	1	1	0	1	1
mdtC_1		Multidrug resistance protein MdtC	4	0	2	128	66.6667	100	inf	1.16816e-06	0.0347106	4.56118e-05	1	1	0	1	1
group_8331		hypothetical protein	4	0	2	128	66.6667	100	inf	1.16816e-06	0.0347106	4.56118e-05	1	1	0	1	1
group_8556	recD	RecBCD enzyme subunit RecD	4	0	2	128	66.6667	100	inf	1.16816e-06	0.0347106	4.56118e-05	1	1	0	1	1
group_8608		hypothetical protein	4	0	2	128	66.6667	100	inf	1.16816e-06	0.0347106	4.56118e-05	1	1	0	1	1
group_8624		hypothetical protein	4	0	2	128	66.6667	100	inf	1.16816e-06	0.0347106	4.56118e-05	1	1	0	1	1
group_8625		hypothetical protein	4	0	2	128	66.6667	100	inf	1.16816e-06	0.0347106	4.56118e-05	1	1	0	1	1
group_8631		hypothetical protein	4	0	2	128	66.6667	100	inf	1.16816e-06	0.0347106	4.56118e-05	1	1	0	1	1
group_9019		putative protein	4	0	2	128	66.6667	100	inf	1.16816e-06	0.0347106	4.56118e-05	1	1	0	1	1
group_9122		hypothetical protein	4	0	2	128	66.6667	100	inf	1.16816e-06	0.0347106	4.56118e-05	1	1	0	1	1
group_9563		Protein adenylyltransferase NmFic	4	0	2	128	66.6667	100	inf	1.16816e-06	0.0347106	4.56118e-05	1	1	0	1	1
group_9584		putative protein	4	0	2	128	66.6667	100	inf	1.16816e-06	0.0347106	4.56118e-05	1	1	0	1	1
group_100	hrpA	hypothetical protein	3	0	3	128	50	100	inf	5.10095e-05	1	0.00106514	1	1	0	1	1
group_10310	cirA	Colicin I receptor	3	0	3	128	50	100	inf	5.10095e-05	1	0.00106514	1	1	0	1	1
group_10719		hypothetical protein	3	0	3	128	50	100	inf	5.10095e-05	1	0.00106514	1	1	0	1	1
group_10750	fpvA_3	Fe(3+)-pyochelin receptor	3	0	3	128	50	100	inf	5.10095e-05	1	0.00106514	1	1	0	1	1
group_10797		hypothetical protein	3	0	3	128	50	100	inf	5.10095e-05	1	0.00106514	1	1	0	1	1
group_10798		hypothetical protein	3	0	3	128	50	100	inf	5.10095e-05	1	0.00106514	1	1	0	1	1
group_10802		hypothetical protein	3	0	3	128	50	100	inf	5.10095e-05	1	0.00106514	1	1	0	1	1
group_12710		hypothetical protein	3	0	3	128	50	100	inf	5.10095e-05	1	0.00106514	1	1	0	1	1
group_12711		hypothetical protein	3	0	3	128	50	100	inf	5.10095e-05	1	0.00106514	1	1	0	1	1
group_12730		hypothetical protein	3	0	3	128	50	100	inf	5.10095e-05	1	0.00106514	1	1	0	1	1
group_12737		hypothetical protein	3	0	3	128	50	100	inf	5.10095e-05	1	0.00106514	1	1	0	1	1
group_12756		hypothetical protein	3	0	3	128	50	100	inf	5.10095e-05	1	0.00106514	1	1	0	1	1
group_12767		hypothetical protein	3	0	3	128	50	100	inf	5.10095e-05	1	0.00106514	1	1	0	1	1
group_12769		hypothetical protein	3	0	3	128	50	100	inf	5.10095e-05	1	0.00106514	1	1	0	1	1
group_12802		hypothetical protein	3	0	3	128	50	100	inf	5.10095e-05	1	0.00106514	1	1	0	1	1
group_12804		hypothetical protein	3	0	3	128	50	100	inf	5.10095e-05	1	0.00106514	1	1	0	1	1
group_12805		hypothetical protein	3	0	3	128	50	100	inf	5.10095e-05	1	0.00106514	1	1	0	1	1
group_12807		hypothetical protein	3	0	3	128	50	100	inf	5.10095e-05	1	0.00106514	1	1	0	1	1
group_12809		hypothetical protein	3	0	3	128	50	100	inf	5.10095e-05	1	0.00106514	1	1	0	1	1
group_16363		hypothetical protein	3	0	3	128	50	100	inf	5.10095e-05	1	0.00106514	1	1	0	1	1
group_16428		hypothetical protein	3	0	3	128	50	100	inf	5.10095e-05	1	0.00106514	1	1	0	1	1
group_16460		hypothetical protein	3	0	3	128	50	100	inf	5.10095e-05	1	0.00106514	1	1	0	1	1
group_16462	gcvA	Glycine cleavage system transcriptional activator	3	0	3	128	50	100	inf	5.10095e-05	1	0.00106514	1	1	0	1	1
tsaC1		4-formylbenzenesulfonate dehydrogenase TsaC1/TsaC2	3	0	3	128	50	100	inf	5.10095e-05	1	0.00106514	1	1	0	1	1
group_16475		hypothetical protein	3	0	3	128	50	100	inf	5.10095e-05	1	0.00106514	1	1	0	1	1
group_16488		hypothetical protein	3	0	3	128	50	100	inf	5.10095e-05	1	0.00106514	1	1	0	1	1
group_16515		hypothetical protein	3	0	3	128	50	100	inf	5.10095e-05	1	0.00106514	1	1	0	1	1
group_16583		hypothetical protein	3	0	3	128	50	100	inf	5.10095e-05	1	0.00106514	1	1	0	1	1
group_16593		hypothetical protein	3	0	3	128	50	100	inf	5.10095e-05	1	0.00106514	1	1	0	1	1
fitB_2		Toxin FitB	3	0	3	128	50	100	inf	5.10095e-05	1	0.00106514	1	1	0	1	1
group_16637		hypothetical protein	3	0	3	128	50	100	inf	5.10095e-05	1	0.00106514	1	1	0	1	1
group_16638		hypothetical protein	3	0	3	128	50	100	inf	5.10095e-05	1	0.00106514	1	1	0	1	1
group_16639		hypothetical protein	3	0	3	128	50	100	inf	5.10095e-05	1	0.00106514	1	1	0	1	1
group_16640		hypothetical protein	3	0	3	128	50	100	inf	5.10095e-05	1	0.00106514	1	1	0	1	1
group_16645		hypothetical protein	3	0	3	128	50	100	inf	5.10095e-05	1	0.00106514	1	1	0	1	1
group_16674		hypothetical protein	3	0	3	128	50	100	inf	5.10095e-05	1	0.00106514	1	1	0	1	1
group_16688		hypothetical protein	3	0	3	128	50	100	inf	5.10095e-05	1	0.00106514	1	1	0	1	1
group_16689		hypothetical protein	3	0	3	128	50	100	inf	5.10095e-05	1	0.00106514	1	1	0	1	1
group_16690		hypothetical protein	3	0	3	128	50	100	inf	5.10095e-05	1	0.00106514	1	1	0	1	1
group_16691		hypothetical protein	3	0	3	128	50	100	inf	5.10095e-05	1	0.00106514	1	1	0	1	1
group_16692	mobA	Molybdenum cofactor guanylyltransferase	3	0	3	128	50	100	inf	5.10095e-05	1	0.00106514	1	1	0	1	1
group_16693		hypothetical protein	3	0	3	128	50	100	inf	5.10095e-05	1	0.00106514	1	1	0	1	1
group_16695		hypothetical protein	3	0	3	128	50	100	inf	5.10095e-05	1	0.00106514	1	1	0	1	1
group_16696		hypothetical protein	3	0	3	128	50	100	inf	5.10095e-05	1	0.00106514	1	1	0	1	1
group_16697		putative protein	3	0	3	128	50	100	inf	5.10095e-05	1	0.00106514	1	1	0	1	1
group_16698		hypothetical protein	3	0	3	128	50	100	inf	5.10095e-05	1	0.00106514	1	1	0	1	1
group_16699		hypothetical protein	3	0	3	128	50	100	inf	5.10095e-05	1	0.00106514	1	1	0	1	1
group_16700		hypothetical protein	3	0	3	128	50	100	inf	5.10095e-05	1	0.00106514	1	1	0	1	1
group_16701		hypothetical protein	3	0	3	128	50	100	inf	5.10095e-05	1	0.00106514	1	1	0	1	1
group_16702		hypothetical protein	3	0	3	128	50	100	inf	5.10095e-05	1	0.00106514	1	1	0	1	1
group_16703		hypothetical protein	3	0	3	128	50	100	inf	5.10095e-05	1	0.00106514	1	1	0	1	1
group_16706		hypothetical protein	3	0	3	128	50	100	inf	5.10095e-05	1	0.00106514	1	1	0	1	1
group_16708		hypothetical protein	3	0	3	128	50	100	inf	5.10095e-05	1	0.00106514	1	1	0	1	1
group_16709		hypothetical protein	3	0	3	128	50	100	inf	5.10095e-05	1	0.00106514	1	1	0	1	1
group_16712		hypothetical protein	3	0	3	128	50	100	inf	5.10095e-05	1	0.00106514	1	1	0	1	1
group_16713		hypothetical protein	3	0	3	128	50	100	inf	5.10095e-05	1	0.00106514	1	1	0	1	1
group_16714		hypothetical protein	3	0	3	128	50	100	inf	5.10095e-05	1	0.00106514	1	1	0	1	1
group_16717		hypothetical protein	3	0	3	128	50	100	inf	5.10095e-05	1	0.00106514	1	1	0	1	1
group_16719		hypothetical protein	3	0	3	128	50	100	inf	5.10095e-05	1	0.00106514	1	1	0	1	1
group_16723		hypothetical protein	3	0	3	128	50	100	inf	5.10095e-05	1	0.00106514	1	1	0	1	1
group_16724		hypothetical protein	3	0	3	128	50	100	inf	5.10095e-05	1	0.00106514	1	1	0	1	1
group_16727		hypothetical protein	3	0	3	128	50	100	inf	5.10095e-05	1	0.00106514	1	1	0	1	1
group_16728		hypothetical protein	3	0	3	128	50	100	inf	5.10095e-05	1	0.00106514	1	1	0	1	1
group_16729		hypothetical protein	3	0	3	128	50	100	inf	5.10095e-05	1	0.00106514	1	1	0	1	1
group_16730		hypothetical protein	3	0	3	128	50	100	inf	5.10095e-05	1	0.00106514	1	1	0	1	1
group_2554	rfaF	ADP-heptose--LPS heptosyltransferase 2	3	0	3	128	50	100	inf	5.10095e-05	1	0.00106514	1	1	0	1	1
group_2566		hypothetical protein	3	0	3	128	50	100	inf	5.10095e-05	1	0.00106514	1	1	0	1	1
group_26531		hypothetical protein	3	0	3	128	50	100	inf	5.10095e-05	1	0.00106514	1	1	0	1	1
group_26591	exbD	Biopolymer transport protein ExbD	3	0	3	128	50	100	inf	5.10095e-05	1	0.00106514	1	1	0	1	1
vraS		Transcriptional regulatory protein DegU	3	0	3	128	50	100	inf	5.10095e-05	1	0.00106514	1	1	0	1	1
pemK		Endoribonuclease PemK	3	0	3	128	50	100	inf	5.10095e-05	1	0.00106514	1	1	0	1	1
group_26695		hypothetical protein	3	0	3	128	50	100	inf	5.10095e-05	1	0.00106514	1	1	0	1	1
pupB_2		Ferric-pseudobactin BN7/BN8 receptor	3	0	3	128	50	100	inf	5.10095e-05	1	0.00106514	1	1	0	1	1
group_26699		hypothetical protein	3	0	3	128	50	100	inf	5.10095e-05	1	0.00106514	1	1	0	1	1
group_26700		hypothetical protein	3	0	3	128	50	100	inf	5.10095e-05	1	0.00106514	1	1	0	1	1
group_26701		hypothetical protein	3	0	3	128	50	100	inf	5.10095e-05	1	0.00106514	1	1	0	1	1
group_26702		hypothetical protein	3	0	3	128	50	100	inf	5.10095e-05	1	0.00106514	1	1	0	1	1
group_26703		hypothetical protein	3	0	3	128	50	100	inf	5.10095e-05	1	0.00106514	1	1	0	1	1
group_26706		hypothetical protein	3	0	3	128	50	100	inf	5.10095e-05	1	0.00106514	1	1	0	1	1
group_26711		hypothetical protein	3	0	3	128	50	100	inf	5.10095e-05	1	0.00106514	1	1	0	1	1
group_26715		hypothetical protein	3	0	3	128	50	100	inf	5.10095e-05	1	0.00106514	1	1	0	1	1
group_26717		hypothetical protein	3	0	3	128	50	100	inf	5.10095e-05	1	0.00106514	1	1	0	1	1
group_26718		hypothetical protein	3	0	3	128	50	100	inf	5.10095e-05	1	0.00106514	1	1	0	1	1
group_26720	cas9	CRISPR-associated endonuclease Cas9	3	0	3	128	50	100	inf	5.10095e-05	1	0.00106514	1	1	0	1	1
group_26721	cas1	CRISPR-associated endonuclease Cas1	3	0	3	128	50	100	inf	5.10095e-05	1	0.00106514	1	1	0	1	1
fmt_2		Methionyl-tRNA formyltransferase	3	0	3	128	50	100	inf	5.10095e-05	1	0.00106514	1	1	0	1	1
group_26724		hypothetical protein	3	0	3	128	50	100	inf	5.10095e-05	1	0.00106514	1	1	0	1	1
group_26725		hypothetical protein	3	0	3	128	50	100	inf	5.10095e-05	1	0.00106514	1	1	0	1	1
group_26726		hypothetical protein	3	0	3	128	50	100	inf	5.10095e-05	1	0.00106514	1	1	0	1	1
group_26727		hypothetical protein	3	0	3	128	50	100	inf	5.10095e-05	1	0.00106514	1	1	0	1	1
group_26728		hypothetical protein	3	0	3	128	50	100	inf	5.10095e-05	1	0.00106514	1	1	0	1	1
group_26729		hypothetical protein	3	0	3	128	50	100	inf	5.10095e-05	1	0.00106514	1	1	0	1	1
group_26730		hypothetical protein	3	0	3	128	50	100	inf	5.10095e-05	1	0.00106514	1	1	0	1	1
group_26731		hypothetical protein	3	0	3	128	50	100	inf	5.10095e-05	1	0.00106514	1	1	0	1	1
group_26732		hypothetical protein	3	0	3	128	50	100	inf	5.10095e-05	1	0.00106514	1	1	0	1	1
group_26733		hypothetical protein	3	0	3	128	50	100	inf	5.10095e-05	1	0.00106514	1	1	0	1	1
group_26734		hypothetical protein	3	0	3	128	50	100	inf	5.10095e-05	1	0.00106514	1	1	0	1	1
group_26735		hypothetical protein	3	0	3	128	50	100	inf	5.10095e-05	1	0.00106514	1	1	0	1	1
group_26736		hypothetical protein	3	0	3	128	50	100	inf	5.10095e-05	1	0.00106514	1	1	0	1	1
group_26737		hypothetical protein	3	0	3	128	50	100	inf	5.10095e-05	1	0.00106514	1	1	0	1	1
group_26739		hypothetical protein	3	0	3	128	50	100	inf	5.10095e-05	1	0.00106514	1	1	0	1	1
hupB_2		DNA-binding protein HU-beta	3	0	3	128	50	100	inf	5.10095e-05	1	0.00106514	1	1	0	1	1
group_26741		hypothetical protein	3	0	3	128	50	100	inf	5.10095e-05	1	0.00106514	1	1	0	1	1
group_26742		hypothetical protein	3	0	3	128	50	100	inf	5.10095e-05	1	0.00106514	1	1	0	1	1
group_26743		hypothetical protein	3	0	3	128	50	100	inf	5.10095e-05	1	0.00106514	1	1	0	1	1
group_26744		hypothetical protein	3	0	3	128	50	100	inf	5.10095e-05	1	0.00106514	1	1	0	1	1
group_26745		putative HTH-type transcriptional regulator	3	0	3	128	50	100	inf	5.10095e-05	1	0.00106514	1	1	0	1	1
group_26746		hypothetical protein	3	0	3	128	50	100	inf	5.10095e-05	1	0.00106514	1	1	0	1	1
group_26747		hypothetical protein	3	0	3	128	50	100	inf	5.10095e-05	1	0.00106514	1	1	0	1	1
group_26748		hypothetical protein	3	0	3	128	50	100	inf	5.10095e-05	1	0.00106514	1	1	0	1	1
group_26749		hypothetical protein	3	0	3	128	50	100	inf	5.10095e-05	1	0.00106514	1	1	0	1	1
group_26750	traR	Protein TraR	3	0	3	128	50	100	inf	5.10095e-05	1	0.00106514	1	1	0	1	1
group_26751		hypothetical protein	3	0	3	128	50	100	inf	5.10095e-05	1	0.00106514	1	1	0	1	1
group_26762		hypothetical protein	3	0	3	128	50	100	inf	5.10095e-05	1	0.00106514	1	1	0	1	1
group_26763	intA_2	Prophage integrase IntA	3	0	3	128	50	100	inf	5.10095e-05	1	0.00106514	1	1	0	1	1
group_26766		hypothetical protein	3	0	3	128	50	100	inf	5.10095e-05	1	0.00106514	1	1	0	1	1
group_26774		hypothetical protein	3	0	3	128	50	100	inf	5.10095e-05	1	0.00106514	1	1	0	1	1
group_26779		hypothetical protein	3	0	3	128	50	100	inf	5.10095e-05	1	0.00106514	1	1	0	1	1
group_26780		hypothetical protein	3	0	3	128	50	100	inf	5.10095e-05	1	0.00106514	1	1	0	1	1
group_26783		hypothetical protein	3	0	3	128	50	100	inf	5.10095e-05	1	0.00106514	1	1	0	1	1
group_26784		hypothetical protein	3	0	3	128	50	100	inf	5.10095e-05	1	0.00106514	1	1	0	1	1
group_26785		hypothetical protein	3	0	3	128	50	100	inf	5.10095e-05	1	0.00106514	1	1	0	1	1
group_26790		hypothetical protein	3	0	3	128	50	100	inf	5.10095e-05	1	0.00106514	1	1	0	1	1
group_26791		hypothetical protein	3	0	3	128	50	100	inf	5.10095e-05	1	0.00106514	1	1	0	1	1
group_26795		hypothetical protein	3	0	3	128	50	100	inf	5.10095e-05	1	0.00106514	1	1	0	1	1
group_26802		hypothetical protein	3	0	3	128	50	100	inf	5.10095e-05	1	0.00106514	1	1	0	1	1
group_26803		hypothetical protein	3	0	3	128	50	100	inf	5.10095e-05	1	0.00106514	1	1	0	1	1
group_26804		hypothetical protein	3	0	3	128	50	100	inf	5.10095e-05	1	0.00106514	1	1	0	1	1
group_26805		hypothetical protein	3	0	3	128	50	100	inf	5.10095e-05	1	0.00106514	1	1	0	1	1
group_26806		hypothetical protein	3	0	3	128	50	100	inf	5.10095e-05	1	0.00106514	1	1	0	1	1
group_26917		hypothetical protein	3	0	3	128	50	100	inf	5.10095e-05	1	0.00106514	1	1	0	1	1
group_2830	intS_1	Prophage integrase IntS	3	0	3	128	50	100	inf	5.10095e-05	1	0.00106514	1	1	0	1	1
group_2831		hypothetical protein	3	0	3	128	50	100	inf	5.10095e-05	1	0.00106514	1	1	0	1	1
group_3119		hypothetical protein	3	0	3	128	50	100	inf	5.10095e-05	1	0.00106514	1	1	0	1	1
group_3279	pnp	Polyribonucleotide nucleotidyltransferase	3	0	3	128	50	100	inf	5.10095e-05	1	0.00106514	1	1	0	1	1
group_3307	zur	Zinc uptake regulation protein	3	0	3	128	50	100	inf	5.10095e-05	1	0.00106514	1	1	0	1	1
group_3366		hypothetical protein	3	0	3	128	50	100	inf	5.10095e-05	1	0.00106514	1	1	0	1	1
group_3486	fpr_1	Ferredoxin--NADP reductase	3	0	3	128	50	100	inf	5.10095e-05	1	0.00106514	1	1	0	1	1
group_4650	msbA	Lipid A export ATP-binding/permease protein MsbA	3	0	3	128	50	100	inf	5.10095e-05	1	0.00106514	1	1	0	1	1
group_4895		hypothetical protein	3	0	3	128	50	100	inf	5.10095e-05	1	0.00106514	1	1	0	1	1
group_4996	ruvB_3	Holliday junction ATP-dependent DNA helicase RuvB	3	0	3	128	50	100	inf	5.10095e-05	1	0.00106514	1	1	0	1	1
group_5256		hypothetical protein	3	0	3	128	50	100	inf	5.10095e-05	1	0.00106514	1	1	0	1	1
bfrD		putative TonB-dependent receptor BfrD	3	0	3	128	50	100	inf	5.10095e-05	1	0.00106514	1	1	0	1	1
pupB_3		hypothetical protein	3	0	3	128	50	100	inf	5.10095e-05	1	0.00106514	1	1	0	1	1
fpvA_3		Ferripyoverdine receptor	3	0	3	128	50	100	inf	5.10095e-05	1	0.00106514	1	1	0	1	1
pfeA_2		Ferric enterobactin receptor	3	0	3	128	50	100	inf	5.10095e-05	1	0.00106514	1	1	0	1	1
group_5811	namA	NADPH dehydrogenase	3	0	3	128	50	100	inf	5.10095e-05	1	0.00106514	1	1	0	1	1
group_6601	cbpA	Curved DNA-binding protein	3	0	3	128	50	100	inf	5.10095e-05	1	0.00106514	1	1	0	1	1
group_6696	artI	Putative ABC transporter arginine-binding protein 2	3	0	3	128	50	100	inf	5.10095e-05	1	0.00106514	1	1	0	1	1
group_7136		hypothetical protein	3	0	3	128	50	100	inf	5.10095e-05	1	0.00106514	1	1	0	1	1
group_7681	rsmB_1	hypothetical protein	3	0	3	128	50	100	inf	5.10095e-05	1	0.00106514	1	1	0	1	1
fpvA_1		Ferripyoverdine receptor	3	0	3	128	50	100	inf	5.10095e-05	1	0.00106514	1	1	0	1	1
group_7911		hypothetical protein	3	0	3	128	50	100	inf	5.10095e-05	1	0.00106514	1	1	0	1	1
group_8557	recB	RecBCD enzyme subunit RecB	3	0	3	128	50	100	inf	5.10095e-05	1	0.00106514	1	1	0	1	1
group_8602		hypothetical protein	3	0	3	128	50	100	inf	5.10095e-05	1	0.00106514	1	1	0	1	1
group_8609		hypothetical protein	3	0	3	128	50	100	inf	5.10095e-05	1	0.00106514	1	1	0	1	1
group_8618		hypothetical protein	3	0	3	128	50	100	inf	5.10095e-05	1	0.00106514	1	1	0	1	1
group_9250	ywrO_3	General stress protein 14	3	0	3	128	50	100	inf	5.10095e-05	1	0.00106514	1	1	0	1	1
group_9607		hypothetical protein	3	0	3	128	50	100	inf	5.10095e-05	1	0.00106514	1	1	0	1	1
ycjY		hypothetical protein	3	0	3	128	50	100	inf	5.10095e-05	1	0.00106514	1	1	0	1	1
group_10198		hypothetical protein	2	0	4	128	33.3333	100	inf	0.00168331	1	0.021606	1	1	0	1	1
group_10295		hypothetical protein	2	0	4	128	33.3333	100	inf	0.00168331	1	0.021606	1	1	0	1	1
group_10296		hypothetical protein	2	0	4	128	33.3333	100	inf	0.00168331	1	0.021606	1	1	0	1	1
yghA		putative oxidoreductase YghA	2	0	4	128	33.3333	100	inf	0.00168331	1	0.021606	1	1	0	1	1
group_10309	cirA_2	Colicin I receptor	2	0	4	128	33.3333	100	inf	0.00168331	1	0.021606	1	1	0	1	1
group_10665	srmB	ATP-dependent DNA helicase Rep	2	0	4	128	33.3333	100	inf	0.00168331	1	0.021606	1	1	0	1	1
group_10688		hypothetical protein	2	0	4	128	33.3333	100	inf	0.00168331	1	0.021606	1	1	0	1	1
group_10690		hypothetical protein	2	0	4	128	33.3333	100	inf	0.00168331	1	0.021606	1	1	0	1	1
rrrD_2		Lysozyme RrrD	2	0	4	128	33.3333	100	inf	0.00168331	1	0.021606	1	1	0	1	1
group_10720		hypothetical protein	2	0	4	128	33.3333	100	inf	0.00168331	1	0.021606	1	1	0	1	1
group_10722		hypothetical protein	2	0	4	128	33.3333	100	inf	0.00168331	1	0.021606	1	1	0	1	1
group_10729		hypothetical protein	2	0	4	128	33.3333	100	inf	0.00168331	1	0.021606	1	1	0	1	1
group_10772	btuB_2	hypothetical protein	2	0	4	128	33.3333	100	inf	0.00168331	1	0.021606	1	1	0	1	1
group_10775		hypothetical protein	2	0	4	128	33.3333	100	inf	0.00168331	1	0.021606	1	1	0	1	1
group_10780		hypothetical protein	2	0	4	128	33.3333	100	inf	0.00168331	1	0.021606	1	1	0	1	1
group_10789		hypothetical protein	2	0	4	128	33.3333	100	inf	0.00168331	1	0.021606	1	1	0	1	1
group_10801		putative TonB-dependent receptor	2	0	4	128	33.3333	100	inf	0.00168331	1	0.021606	1	1	0	1	1
group_10804		hypothetical protein	2	0	4	128	33.3333	100	inf	0.00168331	1	0.021606	1	1	0	1	1
group_10805		hypothetical protein	2	0	4	128	33.3333	100	inf	0.00168331	1	0.021606	1	1	0	1	1
group_11458	higB_2	hypothetical protein	2	0	4	128	33.3333	100	inf	0.00168331	1	0.021606	1	1	0	1	1
group_115	hrpA	ATP-dependent RNA helicase HrpA	2	0	4	128	33.3333	100	inf	0.00168331	1	0.021606	1	1	0	1	1
yvgN		putative oxidoreductase/MSMEI_2347	2	0	4	128	33.3333	100	inf	0.00168331	1	0.021606	1	1	0	1	1
group_12098		hypothetical protein	2	0	4	128	33.3333	100	inf	0.00168331	1	0.021606	1	1	0	1	1
group_12431		hypothetical protein	2	0	4	128	33.3333	100	inf	0.00168331	1	0.021606	1	1	0	1	1
group_12448		hypothetical protein	2	0	4	128	33.3333	100	inf	0.00168331	1	0.021606	1	1	0	1	1
group_12454		hypothetical protein	2	0	4	128	33.3333	100	inf	0.00168331	1	0.021606	1	1	0	1	1
group_12455		hypothetical protein	2	0	4	128	33.3333	100	inf	0.00168331	1	0.021606	1	1	0	1	1
group_12461		hypothetical protein	2	0	4	128	33.3333	100	inf	0.00168331	1	0.021606	1	1	0	1	1
group_12469		IS481 family transposase ISAzvi11	2	0	4	128	33.3333	100	inf	0.00168331	1	0.021606	1	1	0	1	1
group_12471		IS481 family transposase ISAzvi11	2	0	4	128	33.3333	100	inf	0.00168331	1	0.021606	1	1	0	1	1
group_12474		hypothetical protein	2	0	4	128	33.3333	100	inf	0.00168331	1	0.021606	1	1	0	1	1
group_12479		hypothetical protein	2	0	4	128	33.3333	100	inf	0.00168331	1	0.021606	1	1	0	1	1
group_12489		hypothetical protein	2	0	4	128	33.3333	100	inf	0.00168331	1	0.021606	1	1	0	1	1
group_12507	pupA	Ferripyoverdine receptor	2	0	4	128	33.3333	100	inf	0.00168331	1	0.021606	1	1	0	1	1
group_12510		hypothetical protein	2	0	4	128	33.3333	100	inf	0.00168331	1	0.021606	1	1	0	1	1
group_12518		hypothetical protein	2	0	4	128	33.3333	100	inf	0.00168331	1	0.021606	1	1	0	1	1
group_12520		hypothetical protein	2	0	4	128	33.3333	100	inf	0.00168331	1	0.021606	1	1	0	1	1
group_12522	esiB_1	Secretory immunoglobulin A-binding protein EsiB	2	0	4	128	33.3333	100	inf	0.00168331	1	0.021606	1	1	0	1	1
group_12530		hypothetical protein	2	0	4	128	33.3333	100	inf	0.00168331	1	0.021606	1	1	0	1	1
group_12537		hypothetical protein	2	0	4	128	33.3333	100	inf	0.00168331	1	0.021606	1	1	0	1	1
group_12581		hypothetical protein	2	0	4	128	33.3333	100	inf	0.00168331	1	0.021606	1	1	0	1	1
group_12588		hypothetical protein	2	0	4	128	33.3333	100	inf	0.00168331	1	0.021606	1	1	0	1	1
group_12608		hypothetical protein	2	0	4	128	33.3333	100	inf	0.00168331	1	0.021606	1	1	0	1	1
group_12612		hypothetical protein	2	0	4	128	33.3333	100	inf	0.00168331	1	0.021606	1	1	0	1	1
group_12617		hypothetical protein	2	0	4	128	33.3333	100	inf	0.00168331	1	0.021606	1	1	0	1	1
group_12624		hypothetical protein	2	0	4	128	33.3333	100	inf	0.00168331	1	0.021606	1	1	0	1	1
group_12634		hypothetical protein	2	0	4	128	33.3333	100	inf	0.00168331	1	0.021606	1	1	0	1	1
group_12637		hypothetical protein	2	0	4	128	33.3333	100	inf	0.00168331	1	0.021606	1	1	0	1	1
group_12640		hypothetical protein	2	0	4	128	33.3333	100	inf	0.00168331	1	0.021606	1	1	0	1	1
group_12645		hypothetical protein	2	0	4	128	33.3333	100	inf	0.00168331	1	0.021606	1	1	0	1	1
group_12651		hypothetical protein	2	0	4	128	33.3333	100	inf	0.00168331	1	0.021606	1	1	0	1	1
group_12661		hypothetical protein	2	0	4	128	33.3333	100	inf	0.00168331	1	0.021606	1	1	0	1	1
group_12679		hypothetical protein	2	0	4	128	33.3333	100	inf	0.00168331	1	0.021606	1	1	0	1	1
group_12683		hypothetical protein	2	0	4	128	33.3333	100	inf	0.00168331	1	0.021606	1	1	0	1	1
group_12712		hypothetical protein	2	0	4	128	33.3333	100	inf	0.00168331	1	0.021606	1	1	0	1	1
group_12740		IS110 family transposase ISCro4	2	0	4	128	33.3333	100	inf	0.00168331	1	0.021606	1	1	0	1	1
group_12750		hypothetical protein	2	0	4	128	33.3333	100	inf	0.00168331	1	0.021606	1	1	0	1	1
group_12755		hypothetical protein	2	0	4	128	33.3333	100	inf	0.00168331	1	0.021606	1	1	0	1	1
group_12766		hypothetical protein	2	0	4	128	33.3333	100	inf	0.00168331	1	0.021606	1	1	0	1	1
group_12779		hypothetical protein	2	0	4	128	33.3333	100	inf	0.00168331	1	0.021606	1	1	0	1	1
group_12794		hypothetical protein	2	0	4	128	33.3333	100	inf	0.00168331	1	0.021606	1	1	0	1	1
rpoB_6		DNA-directed RNA polymerase subunit beta	2	0	4	128	33.3333	100	inf	0.00168331	1	0.021606	1	1	0	1	1
pilE1_1		Fimbrial protein	2	0	4	128	33.3333	100	inf	0.00168331	1	0.021606	1	1	0	1	1
hflX_2		GTPase HflX	2	0	4	128	33.3333	100	inf	0.00168331	1	0.021606	1	1	0	1	1
group_142	lpdA	Dihydrolipoyl dehydrogenase	2	0	4	128	33.3333	100	inf	0.00168331	1	0.021606	1	1	0	1	1
group_1437	metG_1	Methionine--tRNA ligase	2	0	4	128	33.3333	100	inf	0.00168331	1	0.021606	1	1	0	1	1
group_14449		hypothetical protein	2	0	4	128	33.3333	100	inf	0.00168331	1	0.021606	1	1	0	1	1
group_1479		hypothetical protein	2	0	4	128	33.3333	100	inf	0.00168331	1	0.021606	1	1	0	1	1
group_1480		hypothetical protein	2	0	4	128	33.3333	100	inf	0.00168331	1	0.021606	1	1	0	1	1
group_14809		hypothetical protein	2	0	4	128	33.3333	100	inf	0.00168331	1	0.021606	1	1	0	1	1
group_14820		hypothetical protein	2	0	4	128	33.3333	100	inf	0.00168331	1	0.021606	1	1	0	1	1
mnmA_2		tRNA-specific 2-thiouridylase MnmA	2	0	4	128	33.3333	100	inf	0.00168331	1	0.021606	1	1	0	1	1
group_15398		hypothetical protein	2	0	4	128	33.3333	100	inf	0.00168331	1	0.021606	1	1	0	1	1
group_1551	polA	hypothetical protein	2	0	4	128	33.3333	100	inf	0.00168331	1	0.021606	1	1	0	1	1
group_16326		hypothetical protein	2	0	4	128	33.3333	100	inf	0.00168331	1	0.021606	1	1	0	1	1
group_16330	yfkO	Putative NAD(P)H nitroreductase YfkO	2	0	4	128	33.3333	100	inf	0.00168331	1	0.021606	1	1	0	1	1
group_16331		hypothetical protein	2	0	4	128	33.3333	100	inf	0.00168331	1	0.021606	1	1	0	1	1
group_16332		hypothetical protein	2	0	4	128	33.3333	100	inf	0.00168331	1	0.021606	1	1	0	1	1
group_16339		hypothetical protein	2	0	4	128	33.3333	100	inf	0.00168331	1	0.021606	1	1	0	1	1
group_16340		hypothetical protein	2	0	4	128	33.3333	100	inf	0.00168331	1	0.021606	1	1	0	1	1
group_16349		hypothetical protein	2	0	4	128	33.3333	100	inf	0.00168331	1	0.021606	1	1	0	1	1
hcaB_2		3-phenylpropionate-dihydrodiol/cinnamic acid-dihydrodiol dehydrogenase	2	0	4	128	33.3333	100	inf	0.00168331	1	0.021606	1	1	0	1	1
group_16357		hypothetical protein	2	0	4	128	33.3333	100	inf	0.00168331	1	0.021606	1	1	0	1	1
group_16358	phrB	Deoxyribodipyrimidine photo-lyase	2	0	4	128	33.3333	100	inf	0.00168331	1	0.021606	1	1	0	1	1
group_16364		hypothetical protein	2	0	4	128	33.3333	100	inf	0.00168331	1	0.021606	1	1	0	1	1
group_16370		hypothetical protein	2	0	4	128	33.3333	100	inf	0.00168331	1	0.021606	1	1	0	1	1
group_16372	tolC	Outer membrane protein TolC	2	0	4	128	33.3333	100	inf	0.00168331	1	0.021606	1	1	0	1	1
group_16373		hypothetical protein	2	0	4	128	33.3333	100	inf	0.00168331	1	0.021606	1	1	0	1	1
group_16376		hypothetical protein	2	0	4	128	33.3333	100	inf	0.00168331	1	0.021606	1	1	0	1	1
group_16381	hcpA	Beta-lactamase HcpA	2	0	4	128	33.3333	100	inf	0.00168331	1	0.021606	1	1	0	1	1
group_16383		hypothetical protein	2	0	4	128	33.3333	100	inf	0.00168331	1	0.021606	1	1	0	1	1
group_16389	inhA	Isonitrile hydratase	2	0	4	128	33.3333	100	inf	0.00168331	1	0.021606	1	1	0	1	1
group_16396		hypothetical protein	2	0	4	128	33.3333	100	inf	0.00168331	1	0.021606	1	1	0	1	1
group_16398		hypothetical protein	2	0	4	128	33.3333	100	inf	0.00168331	1	0.021606	1	1	0	1	1
group_16399	mdtA	hypothetical protein	2	0	4	128	33.3333	100	inf	0.00168331	1	0.021606	1	1	0	1	1
group_16401		hypothetical protein	2	0	4	128	33.3333	100	inf	0.00168331	1	0.021606	1	1	0	1	1
group_16408		hypothetical protein	2	0	4	128	33.3333	100	inf	0.00168331	1	0.021606	1	1	0	1	1
group_16411		hypothetical protein	2	0	4	128	33.3333	100	inf	0.00168331	1	0.021606	1	1	0	1	1
group_16412		hypothetical protein	2	0	4	128	33.3333	100	inf	0.00168331	1	0.021606	1	1	0	1	1
group_16413		hypothetical protein	2	0	4	128	33.3333	100	inf	0.00168331	1	0.021606	1	1	0	1	1
group_16414		hypothetical protein	2	0	4	128	33.3333	100	inf	0.00168331	1	0.021606	1	1	0	1	1
group_16416		hypothetical protein	2	0	4	128	33.3333	100	inf	0.00168331	1	0.021606	1	1	0	1	1
group_16420		hypothetical protein	2	0	4	128	33.3333	100	inf	0.00168331	1	0.021606	1	1	0	1	1
group_16421		hypothetical protein	2	0	4	128	33.3333	100	inf	0.00168331	1	0.021606	1	1	0	1	1
group_16422		hypothetical protein	2	0	4	128	33.3333	100	inf	0.00168331	1	0.021606	1	1	0	1	1
group_16423		hypothetical protein	2	0	4	128	33.3333	100	inf	0.00168331	1	0.021606	1	1	0	1	1
group_16424		hypothetical protein	2	0	4	128	33.3333	100	inf	0.00168331	1	0.021606	1	1	0	1	1
ydaF		Putative ribosomal N-acetyltransferase YdaF	2	0	4	128	33.3333	100	inf	0.00168331	1	0.021606	1	1	0	1	1
group_16432		hypothetical protein	2	0	4	128	33.3333	100	inf	0.00168331	1	0.021606	1	1	0	1	1
group_16433		hypothetical protein	2	0	4	128	33.3333	100	inf	0.00168331	1	0.021606	1	1	0	1	1
group_16437		hypothetical protein	2	0	4	128	33.3333	100	inf	0.00168331	1	0.021606	1	1	0	1	1
group_16442		hypothetical protein	2	0	4	128	33.3333	100	inf	0.00168331	1	0.021606	1	1	0	1	1
group_16443		hypothetical protein	2	0	4	128	33.3333	100	inf	0.00168331	1	0.021606	1	1	0	1	1
group_16453		hypothetical protein	2	0	4	128	33.3333	100	inf	0.00168331	1	0.021606	1	1	0	1	1
group_16465		hypothetical protein	2	0	4	128	33.3333	100	inf	0.00168331	1	0.021606	1	1	0	1	1
group_16471		hypothetical protein	2	0	4	128	33.3333	100	inf	0.00168331	1	0.021606	1	1	0	1	1
group_16472		hypothetical protein	2	0	4	128	33.3333	100	inf	0.00168331	1	0.021606	1	1	0	1	1
group_16480		hypothetical protein	2	0	4	128	33.3333	100	inf	0.00168331	1	0.021606	1	1	0	1	1
group_16482		hypothetical protein	2	0	4	128	33.3333	100	inf	0.00168331	1	0.021606	1	1	0	1	1
group_16483		hypothetical protein	2	0	4	128	33.3333	100	inf	0.00168331	1	0.021606	1	1	0	1	1
group_16484		hypothetical protein	2	0	4	128	33.3333	100	inf	0.00168331	1	0.021606	1	1	0	1	1
group_16485		hypothetical protein	2	0	4	128	33.3333	100	inf	0.00168331	1	0.021606	1	1	0	1	1
group_16486		hypothetical protein	2	0	4	128	33.3333	100	inf	0.00168331	1	0.021606	1	1	0	1	1
group_16487		hypothetical protein	2	0	4	128	33.3333	100	inf	0.00168331	1	0.021606	1	1	0	1	1
group_16491		hypothetical protein	2	0	4	128	33.3333	100	inf	0.00168331	1	0.021606	1	1	0	1	1
group_16493		hypothetical protein	2	0	4	128	33.3333	100	inf	0.00168331	1	0.021606	1	1	0	1	1
group_16494		hypothetical protein	2	0	4	128	33.3333	100	inf	0.00168331	1	0.021606	1	1	0	1	1
group_16495		hypothetical protein	2	0	4	128	33.3333	100	inf	0.00168331	1	0.021606	1	1	0	1	1
group_16496		hypothetical protein	2	0	4	128	33.3333	100	inf	0.00168331	1	0.021606	1	1	0	1	1
group_16497		hypothetical protein	2	0	4	128	33.3333	100	inf	0.00168331	1	0.021606	1	1	0	1	1
group_16498		hypothetical protein	2	0	4	128	33.3333	100	inf	0.00168331	1	0.021606	1	1	0	1	1
group_16499		hypothetical protein	2	0	4	128	33.3333	100	inf	0.00168331	1	0.021606	1	1	0	1	1
group_16501		hypothetical protein	2	0	4	128	33.3333	100	inf	0.00168331	1	0.021606	1	1	0	1	1
group_16509		hypothetical protein	2	0	4	128	33.3333	100	inf	0.00168331	1	0.021606	1	1	0	1	1
group_16516		hypothetical protein	2	0	4	128	33.3333	100	inf	0.00168331	1	0.021606	1	1	0	1	1
group_16519		hypothetical protein	2	0	4	128	33.3333	100	inf	0.00168331	1	0.021606	1	1	0	1	1
group_1652		hypothetical protein	2	0	4	128	33.3333	100	inf	0.00168331	1	0.021606	1	1	0	1	1
group_16525	menE	2-succinylbenzoate--CoA ligase	2	0	4	128	33.3333	100	inf	0.00168331	1	0.021606	1	1	0	1	1
group_16526	rhtC	hypothetical protein	2	0	4	128	33.3333	100	inf	0.00168331	1	0.021606	1	1	0	1	1
group_16527		hypothetical protein	2	0	4	128	33.3333	100	inf	0.00168331	1	0.021606	1	1	0	1	1
group_16528	dnaA_2	Chromosomal replication initiator protein DnaA	2	0	4	128	33.3333	100	inf	0.00168331	1	0.021606	1	1	0	1	1
group_16529		hypothetical protein	2	0	4	128	33.3333	100	inf	0.00168331	1	0.021606	1	1	0	1	1
group_16532		hypothetical protein	2	0	4	128	33.3333	100	inf	0.00168331	1	0.021606	1	1	0	1	1
group_16534		hypothetical protein	2	0	4	128	33.3333	100	inf	0.00168331	1	0.021606	1	1	0	1	1
group_16536		Putative NAD(P)H nitroreductase	2	0	4	128	33.3333	100	inf	0.00168331	1	0.021606	1	1	0	1	1
group_16537		hypothetical protein	2	0	4	128	33.3333	100	inf	0.00168331	1	0.021606	1	1	0	1	1
group_16539		hypothetical protein	2	0	4	128	33.3333	100	inf	0.00168331	1	0.021606	1	1	0	1	1
group_16540		hypothetical protein	2	0	4	128	33.3333	100	inf	0.00168331	1	0.021606	1	1	0	1	1
group_16541		hypothetical protein	2	0	4	128	33.3333	100	inf	0.00168331	1	0.021606	1	1	0	1	1
group_16542		hypothetical protein	2	0	4	128	33.3333	100	inf	0.00168331	1	0.021606	1	1	0	1	1
group_16591		hypothetical protein	2	0	4	128	33.3333	100	inf	0.00168331	1	0.021606	1	1	0	1	1
group_16609		hypothetical protein	2	0	4	128	33.3333	100	inf	0.00168331	1	0.021606	1	1	0	1	1
group_16610		hypothetical protein	2	0	4	128	33.3333	100	inf	0.00168331	1	0.021606	1	1	0	1	1
group_16611		hypothetical protein	2	0	4	128	33.3333	100	inf	0.00168331	1	0.021606	1	1	0	1	1
group_16623		hypothetical protein	2	0	4	128	33.3333	100	inf	0.00168331	1	0.021606	1	1	0	1	1
group_16625	dpnC	Type-2 restriction enzyme DpnI	2	0	4	128	33.3333	100	inf	0.00168331	1	0.021606	1	1	0	1	1
group_16626		hypothetical protein	2	0	4	128	33.3333	100	inf	0.00168331	1	0.021606	1	1	0	1	1
group_16634		hypothetical protein	2	0	4	128	33.3333	100	inf	0.00168331	1	0.021606	1	1	0	1	1
group_16642		hypothetical protein	2	0	4	128	33.3333	100	inf	0.00168331	1	0.021606	1	1	0	1	1
group_16646		hypothetical protein	2	0	4	128	33.3333	100	inf	0.00168331	1	0.021606	1	1	0	1	1
group_16651		hypothetical protein	2	0	4	128	33.3333	100	inf	0.00168331	1	0.021606	1	1	0	1	1
group_16657		hypothetical protein	2	0	4	128	33.3333	100	inf	0.00168331	1	0.021606	1	1	0	1	1
group_16658		hypothetical protein	2	0	4	128	33.3333	100	inf	0.00168331	1	0.021606	1	1	0	1	1
group_16663		hypothetical protein	2	0	4	128	33.3333	100	inf	0.00168331	1	0.021606	1	1	0	1	1
group_16666		hypothetical protein	2	0	4	128	33.3333	100	inf	0.00168331	1	0.021606	1	1	0	1	1
group_16675		hypothetical protein	2	0	4	128	33.3333	100	inf	0.00168331	1	0.021606	1	1	0	1	1
group_16704		hypothetical protein	2	0	4	128	33.3333	100	inf	0.00168331	1	0.021606	1	1	0	1	1
group_16715		hypothetical protein	2	0	4	128	33.3333	100	inf	0.00168331	1	0.021606	1	1	0	1	1
group_16716		hypothetical protein	2	0	4	128	33.3333	100	inf	0.00168331	1	0.021606	1	1	0	1	1
group_16718		hypothetical protein	2	0	4	128	33.3333	100	inf	0.00168331	1	0.021606	1	1	0	1	1
group_16722		hypothetical protein	2	0	4	128	33.3333	100	inf	0.00168331	1	0.021606	1	1	0	1	1
group_16732		hypothetical protein	2	0	4	128	33.3333	100	inf	0.00168331	1	0.021606	1	1	0	1	1
group_16734		hypothetical protein	2	0	4	128	33.3333	100	inf	0.00168331	1	0.021606	1	1	0	1	1
thrB_2		Homoserine kinase	2	0	4	128	33.3333	100	inf	0.00168331	1	0.021606	1	1	0	1	1
group_2029		hypothetical protein	2	0	4	128	33.3333	100	inf	0.00168331	1	0.021606	1	1	0	1	1
group_2151	cdsA	Phosphatidate cytidylyltransferase	2	0	4	128	33.3333	100	inf	0.00168331	1	0.021606	1	1	0	1	1
macB_2		hypothetical protein	2	0	4	128	33.3333	100	inf	0.00168331	1	0.021606	1	1	0	1	1
group_2342	leuD1	3-isopropylmalate dehydratase small subunit 1	2	0	4	128	33.3333	100	inf	0.00168331	1	0.021606	1	1	0	1	1
group_2394		hypothetical protein	2	0	4	128	33.3333	100	inf	0.00168331	1	0.021606	1	1	0	1	1
group_2395		hypothetical protein	2	0	4	128	33.3333	100	inf	0.00168331	1	0.021606	1	1	0	1	1
group_25031		hypothetical protein	2	0	4	128	33.3333	100	inf	0.00168331	1	0.021606	1	1	0	1	1
group_25032	pilE_1	Fimbrial protein	2	0	4	128	33.3333	100	inf	0.00168331	1	0.021606	1	1	0	1	1
group_25033	pilE_2	Fimbrial protein	2	0	4	128	33.3333	100	inf	0.00168331	1	0.021606	1	1	0	1	1
pilE_3		Fimbrial protein	2	0	4	128	33.3333	100	inf	0.00168331	1	0.021606	1	1	0	1	1
group_25035		hypothetical protein	2	0	4	128	33.3333	100	inf	0.00168331	1	0.021606	1	1	0	1	1
group_25037		hypothetical protein	2	0	4	128	33.3333	100	inf	0.00168331	1	0.021606	1	1	0	1	1
group_25039		hypothetical protein	2	0	4	128	33.3333	100	inf	0.00168331	1	0.021606	1	1	0	1	1
group_25041		hypothetical protein	2	0	4	128	33.3333	100	inf	0.00168331	1	0.021606	1	1	0	1	1
group_25042		hypothetical protein	2	0	4	128	33.3333	100	inf	0.00168331	1	0.021606	1	1	0	1	1
group_25043		hypothetical protein	2	0	4	128	33.3333	100	inf	0.00168331	1	0.021606	1	1	0	1	1
group_25044		hypothetical protein	2	0	4	128	33.3333	100	inf	0.00168331	1	0.021606	1	1	0	1	1
group_25045		hypothetical protein	2	0	4	128	33.3333	100	inf	0.00168331	1	0.021606	1	1	0	1	1
group_25046		hypothetical protein	2	0	4	128	33.3333	100	inf	0.00168331	1	0.021606	1	1	0	1	1
group_25047		TPR repeat-containing protein	2	0	4	128	33.3333	100	inf	0.00168331	1	0.021606	1	1	0	1	1
group_25048	gph_1	Phosphoglycolate phosphatase	2	0	4	128	33.3333	100	inf	0.00168331	1	0.021606	1	1	0	1	1
group_25050		hypothetical protein	2	0	4	128	33.3333	100	inf	0.00168331	1	0.021606	1	1	0	1	1
group_25051		hypothetical protein	2	0	4	128	33.3333	100	inf	0.00168331	1	0.021606	1	1	0	1	1
group_25053		hypothetical protein	2	0	4	128	33.3333	100	inf	0.00168331	1	0.021606	1	1	0	1	1
group_25055		hypothetical protein	2	0	4	128	33.3333	100	inf	0.00168331	1	0.021606	1	1	0	1	1
group_25056		hypothetical protein	2	0	4	128	33.3333	100	inf	0.00168331	1	0.021606	1	1	0	1	1
group_25059		hypothetical protein	2	0	4	128	33.3333	100	inf	0.00168331	1	0.021606	1	1	0	1	1
group_25060		hypothetical protein	2	0	4	128	33.3333	100	inf	0.00168331	1	0.021606	1	1	0	1	1
group_25065	dapH	2,3,4,5-tetrahydropyridine-2,6-dicarboxylate N-acetyltransferase	2	0	4	128	33.3333	100	inf	0.00168331	1	0.021606	1	1	0	1	1
group_25066		hypothetical protein	2	0	4	128	33.3333	100	inf	0.00168331	1	0.021606	1	1	0	1	1
group_25067		hypothetical protein	2	0	4	128	33.3333	100	inf	0.00168331	1	0.021606	1	1	0	1	1
group_25068		hypothetical protein	2	0	4	128	33.3333	100	inf	0.00168331	1	0.021606	1	1	0	1	1
group_25069		hypothetical protein	2	0	4	128	33.3333	100	inf	0.00168331	1	0.021606	1	1	0	1	1
group_25070		hypothetical protein	2	0	4	128	33.3333	100	inf	0.00168331	1	0.021606	1	1	0	1	1
group_25075		hypothetical protein	2	0	4	128	33.3333	100	inf	0.00168331	1	0.021606	1	1	0	1	1
group_25078		hypothetical protein	2	0	4	128	33.3333	100	inf	0.00168331	1	0.021606	1	1	0	1	1
group_25080		hypothetical protein	2	0	4	128	33.3333	100	inf	0.00168331	1	0.021606	1	1	0	1	1
group_25081		hypothetical protein	2	0	4	128	33.3333	100	inf	0.00168331	1	0.021606	1	1	0	1	1
group_25082		hypothetical protein	2	0	4	128	33.3333	100	inf	0.00168331	1	0.021606	1	1	0	1	1
group_25083		hypothetical protein	2	0	4	128	33.3333	100	inf	0.00168331	1	0.021606	1	1	0	1	1
group_25084		hypothetical protein	2	0	4	128	33.3333	100	inf	0.00168331	1	0.021606	1	1	0	1	1
group_25085		hypothetical protein	2	0	4	128	33.3333	100	inf	0.00168331	1	0.021606	1	1	0	1	1
ywrO_1		General stress protein 14	2	0	4	128	33.3333	100	inf	0.00168331	1	0.021606	1	1	0	1	1
group_25088		hypothetical protein	2	0	4	128	33.3333	100	inf	0.00168331	1	0.021606	1	1	0	1	1
group_25089	blh	Beta-lactamase hydrolase-like protein	2	0	4	128	33.3333	100	inf	0.00168331	1	0.021606	1	1	0	1	1
group_25093		hypothetical protein	2	0	4	128	33.3333	100	inf	0.00168331	1	0.021606	1	1	0	1	1
group_25094		hypothetical protein	2	0	4	128	33.3333	100	inf	0.00168331	1	0.021606	1	1	0	1	1
group_25095		hypothetical protein	2	0	4	128	33.3333	100	inf	0.00168331	1	0.021606	1	1	0	1	1
group_25098		hypothetical protein	2	0	4	128	33.3333	100	inf	0.00168331	1	0.021606	1	1	0	1	1
group_25099		hypothetical protein	2	0	4	128	33.3333	100	inf	0.00168331	1	0.021606	1	1	0	1	1
group_25100		hypothetical protein	2	0	4	128	33.3333	100	inf	0.00168331	1	0.021606	1	1	0	1	1
group_25101		hypothetical protein	2	0	4	128	33.3333	100	inf	0.00168331	1	0.021606	1	1	0	1	1
group_25104		hypothetical protein	2	0	4	128	33.3333	100	inf	0.00168331	1	0.021606	1	1	0	1	1
group_25106		hypothetical protein	2	0	4	128	33.3333	100	inf	0.00168331	1	0.021606	1	1	0	1	1
group_25107		hypothetical protein	2	0	4	128	33.3333	100	inf	0.00168331	1	0.021606	1	1	0	1	1
panB_2		3-methyl-2-oxobutanoate hydroxymethyltransferase	2	0	4	128	33.3333	100	inf	0.00168331	1	0.021606	1	1	0	1	1
group_25110		hypothetical protein	2	0	4	128	33.3333	100	inf	0.00168331	1	0.021606	1	1	0	1	1
group_25112		hypothetical protein	2	0	4	128	33.3333	100	inf	0.00168331	1	0.021606	1	1	0	1	1
group_25113		hypothetical protein	2	0	4	128	33.3333	100	inf	0.00168331	1	0.021606	1	1	0	1	1
group_25114	azoR	FMN-dependent NADH-azoreductase	2	0	4	128	33.3333	100	inf	0.00168331	1	0.021606	1	1	0	1	1
group_25116		hypothetical protein	2	0	4	128	33.3333	100	inf	0.00168331	1	0.021606	1	1	0	1	1
group_25117		hypothetical protein	2	0	4	128	33.3333	100	inf	0.00168331	1	0.021606	1	1	0	1	1
group_25118	ywrO_2	General stress protein 14	2	0	4	128	33.3333	100	inf	0.00168331	1	0.021606	1	1	0	1	1
group_25119		hypothetical protein	2	0	4	128	33.3333	100	inf	0.00168331	1	0.021606	1	1	0	1	1
group_25121		hypothetical protein	2	0	4	128	33.3333	100	inf	0.00168331	1	0.021606	1	1	0	1	1
group_25122		hypothetical protein	2	0	4	128	33.3333	100	inf	0.00168331	1	0.021606	1	1	0	1	1
group_25123		hypothetical protein	2	0	4	128	33.3333	100	inf	0.00168331	1	0.021606	1	1	0	1	1
group_25124		hypothetical protein	2	0	4	128	33.3333	100	inf	0.00168331	1	0.021606	1	1	0	1	1
group_25125		hypothetical protein	2	0	4	128	33.3333	100	inf	0.00168331	1	0.021606	1	1	0	1	1
group_25126		hypothetical protein	2	0	4	128	33.3333	100	inf	0.00168331	1	0.021606	1	1	0	1	1
group_25127		hypothetical protein	2	0	4	128	33.3333	100	inf	0.00168331	1	0.021606	1	1	0	1	1
group_25128		hypothetical protein	2	0	4	128	33.3333	100	inf	0.00168331	1	0.021606	1	1	0	1	1
group_25130		hypothetical protein	2	0	4	128	33.3333	100	inf	0.00168331	1	0.021606	1	1	0	1	1
group_25133		hypothetical protein	2	0	4	128	33.3333	100	inf	0.00168331	1	0.021606	1	1	0	1	1
group_25134		hypothetical protein	2	0	4	128	33.3333	100	inf	0.00168331	1	0.021606	1	1	0	1	1
group_25135		hypothetical protein	2	0	4	128	33.3333	100	inf	0.00168331	1	0.021606	1	1	0	1	1
group_25136		hypothetical protein	2	0	4	128	33.3333	100	inf	0.00168331	1	0.021606	1	1	0	1	1
group_25137		hypothetical protein	2	0	4	128	33.3333	100	inf	0.00168331	1	0.021606	1	1	0	1	1
fdtC		dTDP-3-amino-3,6-dideoxy-alpha-D-galactopyranose 3-N-acetyltransferase	2	0	4	128	33.3333	100	inf	0.00168331	1	0.021606	1	1	0	1	1
group_25139		hypothetical protein	2	0	4	128	33.3333	100	inf	0.00168331	1	0.021606	1	1	0	1	1
group_25140		hypothetical protein	2	0	4	128	33.3333	100	inf	0.00168331	1	0.021606	1	1	0	1	1
group_25142		hypothetical protein	2	0	4	128	33.3333	100	inf	0.00168331	1	0.021606	1	1	0	1	1
group_25143		hypothetical protein	2	0	4	128	33.3333	100	inf	0.00168331	1	0.021606	1	1	0	1	1
group_25145		hypothetical protein	2	0	4	128	33.3333	100	inf	0.00168331	1	0.021606	1	1	0	1	1
group_25146		hypothetical protein	2	0	4	128	33.3333	100	inf	0.00168331	1	0.021606	1	1	0	1	1
ltxD_2		Leukotoxin export protein LtxD	2	0	4	128	33.3333	100	inf	0.00168331	1	0.021606	1	1	0	1	1
ltxD_1		Leukotoxin export protein LtxD	2	0	4	128	33.3333	100	inf	0.00168331	1	0.021606	1	1	0	1	1
group_25149		hypothetical protein	2	0	4	128	33.3333	100	inf	0.00168331	1	0.021606	1	1	0	1	1
group_25150		hypothetical protein	2	0	4	128	33.3333	100	inf	0.00168331	1	0.021606	1	1	0	1	1
group_25151		hypothetical protein	2	0	4	128	33.3333	100	inf	0.00168331	1	0.021606	1	1	0	1	1
group_25152		hypothetical protein	2	0	4	128	33.3333	100	inf	0.00168331	1	0.021606	1	1	0	1	1
group_25153		hypothetical protein	2	0	4	128	33.3333	100	inf	0.00168331	1	0.021606	1	1	0	1	1
group_25155		hypothetical protein	2	0	4	128	33.3333	100	inf	0.00168331	1	0.021606	1	1	0	1	1
group_25156		hypothetical protein	2	0	4	128	33.3333	100	inf	0.00168331	1	0.021606	1	1	0	1	1
group_25157		hypothetical protein	2	0	4	128	33.3333	100	inf	0.00168331	1	0.021606	1	1	0	1	1
group_25158		hypothetical protein	2	0	4	128	33.3333	100	inf	0.00168331	1	0.021606	1	1	0	1	1
group_25159		hypothetical protein	2	0	4	128	33.3333	100	inf	0.00168331	1	0.021606	1	1	0	1	1
group_25160		hypothetical protein	2	0	4	128	33.3333	100	inf	0.00168331	1	0.021606	1	1	0	1	1
group_25161		hypothetical protein	2	0	4	128	33.3333	100	inf	0.00168331	1	0.021606	1	1	0	1	1
group_25162		hypothetical protein	2	0	4	128	33.3333	100	inf	0.00168331	1	0.021606	1	1	0	1	1
group_25164	ubiC	Chorismate pyruvate-lyase	2	0	4	128	33.3333	100	inf	0.00168331	1	0.021606	1	1	0	1	1
group_25165		hypothetical protein	2	0	4	128	33.3333	100	inf	0.00168331	1	0.021606	1	1	0	1	1
group_25166		hypothetical protein	2	0	4	128	33.3333	100	inf	0.00168331	1	0.021606	1	1	0	1	1
group_25167		hypothetical protein	2	0	4	128	33.3333	100	inf	0.00168331	1	0.021606	1	1	0	1	1
group_25168		hypothetical protein	2	0	4	128	33.3333	100	inf	0.00168331	1	0.021606	1	1	0	1	1
group_25169		hypothetical protein	2	0	4	128	33.3333	100	inf	0.00168331	1	0.021606	1	1	0	1	1
group_25170		hypothetical protein	2	0	4	128	33.3333	100	inf	0.00168331	1	0.021606	1	1	0	1	1
group_25171		hypothetical protein	2	0	4	128	33.3333	100	inf	0.00168331	1	0.021606	1	1	0	1	1
group_25173		hypothetical protein	2	0	4	128	33.3333	100	inf	0.00168331	1	0.021606	1	1	0	1	1
group_25174		hypothetical protein	2	0	4	128	33.3333	100	inf	0.00168331	1	0.021606	1	1	0	1	1
group_25175		hypothetical protein	2	0	4	128	33.3333	100	inf	0.00168331	1	0.021606	1	1	0	1	1
group_25176		hypothetical protein	2	0	4	128	33.3333	100	inf	0.00168331	1	0.021606	1	1	0	1	1
group_25177		hypothetical protein	2	0	4	128	33.3333	100	inf	0.00168331	1	0.021606	1	1	0	1	1
group_25178		hypothetical protein	2	0	4	128	33.3333	100	inf	0.00168331	1	0.021606	1	1	0	1	1
group_25179		hypothetical protein	2	0	4	128	33.3333	100	inf	0.00168331	1	0.021606	1	1	0	1	1
group_2518	recA	Protein RecA	2	0	4	128	33.3333	100	inf	0.00168331	1	0.021606	1	1	0	1	1
group_25181		hypothetical protein	2	0	4	128	33.3333	100	inf	0.00168331	1	0.021606	1	1	0	1	1
group_25182		hypothetical protein	2	0	4	128	33.3333	100	inf	0.00168331	1	0.021606	1	1	0	1	1
group_25183		hypothetical protein	2	0	4	128	33.3333	100	inf	0.00168331	1	0.021606	1	1	0	1	1
group_25185		hypothetical protein	2	0	4	128	33.3333	100	inf	0.00168331	1	0.021606	1	1	0	1	1
group_25186		hypothetical protein	2	0	4	128	33.3333	100	inf	0.00168331	1	0.021606	1	1	0	1	1
group_25187		hypothetical protein	2	0	4	128	33.3333	100	inf	0.00168331	1	0.021606	1	1	0	1	1
group_25188		hypothetical protein	2	0	4	128	33.3333	100	inf	0.00168331	1	0.021606	1	1	0	1	1
group_25189		hypothetical protein	2	0	4	128	33.3333	100	inf	0.00168331	1	0.021606	1	1	0	1	1
group_25190	secA_2	Protein translocase subunit SecA	2	0	4	128	33.3333	100	inf	0.00168331	1	0.021606	1	1	0	1	1
group_25191		hypothetical protein	2	0	4	128	33.3333	100	inf	0.00168331	1	0.021606	1	1	0	1	1
group_25192		hypothetical protein	2	0	4	128	33.3333	100	inf	0.00168331	1	0.021606	1	1	0	1	1
group_25193		hypothetical protein	2	0	4	128	33.3333	100	inf	0.00168331	1	0.021606	1	1	0	1	1
group_25194		hypothetical protein	2	0	4	128	33.3333	100	inf	0.00168331	1	0.021606	1	1	0	1	1
group_25195		hypothetical protein	2	0	4	128	33.3333	100	inf	0.00168331	1	0.021606	1	1	0	1	1
group_25197		hypothetical protein	2	0	4	128	33.3333	100	inf	0.00168331	1	0.021606	1	1	0	1	1
group_25198		hypothetical protein	2	0	4	128	33.3333	100	inf	0.00168331	1	0.021606	1	1	0	1	1
group_25199		hypothetical protein	2	0	4	128	33.3333	100	inf	0.00168331	1	0.021606	1	1	0	1	1
group_25200		hypothetical protein	2	0	4	128	33.3333	100	inf	0.00168331	1	0.021606	1	1	0	1	1
group_25201		hypothetical protein	2	0	4	128	33.3333	100	inf	0.00168331	1	0.021606	1	1	0	1	1
group_25202		hypothetical protein	2	0	4	128	33.3333	100	inf	0.00168331	1	0.021606	1	1	0	1	1
group_25203		hypothetical protein	2	0	4	128	33.3333	100	inf	0.00168331	1	0.021606	1	1	0	1	1
group_25204		hypothetical protein	2	0	4	128	33.3333	100	inf	0.00168331	1	0.021606	1	1	0	1	1
group_25207		putative protein	2	0	4	128	33.3333	100	inf	0.00168331	1	0.021606	1	1	0	1	1
group_25209		hypothetical protein	2	0	4	128	33.3333	100	inf	0.00168331	1	0.021606	1	1	0	1	1
group_25212		hypothetical protein	2	0	4	128	33.3333	100	inf	0.00168331	1	0.021606	1	1	0	1	1
group_25214		hypothetical protein	2	0	4	128	33.3333	100	inf	0.00168331	1	0.021606	1	1	0	1	1
group_25216		hypothetical protein	2	0	4	128	33.3333	100	inf	0.00168331	1	0.021606	1	1	0	1	1
group_25217		hypothetical protein	2	0	4	128	33.3333	100	inf	0.00168331	1	0.021606	1	1	0	1	1
group_25218		hypothetical protein	2	0	4	128	33.3333	100	inf	0.00168331	1	0.021606	1	1	0	1	1
group_25219		hypothetical protein	2	0	4	128	33.3333	100	inf	0.00168331	1	0.021606	1	1	0	1	1
group_25221		hypothetical protein	2	0	4	128	33.3333	100	inf	0.00168331	1	0.021606	1	1	0	1	1
group_25222		hypothetical protein	2	0	4	128	33.3333	100	inf	0.00168331	1	0.021606	1	1	0	1	1
group_25223		hypothetical protein	2	0	4	128	33.3333	100	inf	0.00168331	1	0.021606	1	1	0	1	1
group_25224		hypothetical protein	2	0	4	128	33.3333	100	inf	0.00168331	1	0.021606	1	1	0	1	1
group_25225		hypothetical protein	2	0	4	128	33.3333	100	inf	0.00168331	1	0.021606	1	1	0	1	1
group_25226		hypothetical protein	2	0	4	128	33.3333	100	inf	0.00168331	1	0.021606	1	1	0	1	1
group_25228		hypothetical protein	2	0	4	128	33.3333	100	inf	0.00168331	1	0.021606	1	1	0	1	1
group_25230		hypothetical protein	2	0	4	128	33.3333	100	inf	0.00168331	1	0.021606	1	1	0	1	1
group_25232	cas9	CRISPR-associated endonuclease Cas9	2	0	4	128	33.3333	100	inf	0.00168331	1	0.021606	1	1	0	1	1
group_25233	cas1	CRISPR-associated endonuclease Cas1	2	0	4	128	33.3333	100	inf	0.00168331	1	0.021606	1	1	0	1	1
group_25240		hypothetical protein	2	0	4	128	33.3333	100	inf	0.00168331	1	0.021606	1	1	0	1	1
group_25241		hypothetical protein	2	0	4	128	33.3333	100	inf	0.00168331	1	0.021606	1	1	0	1	1
group_25242		hypothetical protein	2	0	4	128	33.3333	100	inf	0.00168331	1	0.021606	1	1	0	1	1
group_25243		hypothetical protein	2	0	4	128	33.3333	100	inf	0.00168331	1	0.021606	1	1	0	1	1
group_25244		hypothetical protein	2	0	4	128	33.3333	100	inf	0.00168331	1	0.021606	1	1	0	1	1
group_25245		hypothetical protein	2	0	4	128	33.3333	100	inf	0.00168331	1	0.021606	1	1	0	1	1
group_25246		hypothetical protein	2	0	4	128	33.3333	100	inf	0.00168331	1	0.021606	1	1	0	1	1
group_25247		hypothetical protein	2	0	4	128	33.3333	100	inf	0.00168331	1	0.021606	1	1	0	1	1
group_25248		hypothetical protein	2	0	4	128	33.3333	100	inf	0.00168331	1	0.021606	1	1	0	1	1
group_25249		hypothetical protein	2	0	4	128	33.3333	100	inf	0.00168331	1	0.021606	1	1	0	1	1
group_25250		hypothetical protein	2	0	4	128	33.3333	100	inf	0.00168331	1	0.021606	1	1	0	1	1
group_25252		hypothetical protein	2	0	4	128	33.3333	100	inf	0.00168331	1	0.021606	1	1	0	1	1
group_25253		hypothetical protein	2	0	4	128	33.3333	100	inf	0.00168331	1	0.021606	1	1	0	1	1
group_25256		hypothetical protein	2	0	4	128	33.3333	100	inf	0.00168331	1	0.021606	1	1	0	1	1
group_25257		hypothetical protein	2	0	4	128	33.3333	100	inf	0.00168331	1	0.021606	1	1	0	1	1
group_25258		hypothetical protein	2	0	4	128	33.3333	100	inf	0.00168331	1	0.021606	1	1	0	1	1
group_25259		hypothetical protein	2	0	4	128	33.3333	100	inf	0.00168331	1	0.021606	1	1	0	1	1
group_25262		Putative bifunctional phosphatase/peptidyl-prolyl cis-trans isomerase	2	0	4	128	33.3333	100	inf	0.00168331	1	0.021606	1	1	0	1	1
group_25263		hypothetical protein	2	0	4	128	33.3333	100	inf	0.00168331	1	0.021606	1	1	0	1	1
group_25264		hypothetical protein	2	0	4	128	33.3333	100	inf	0.00168331	1	0.021606	1	1	0	1	1
group_25266		hypothetical protein	2	0	4	128	33.3333	100	inf	0.00168331	1	0.021606	1	1	0	1	1
group_25267		hypothetical protein	2	0	4	128	33.3333	100	inf	0.00168331	1	0.021606	1	1	0	1	1
group_25269		hypothetical protein	2	0	4	128	33.3333	100	inf	0.00168331	1	0.021606	1	1	0	1	1
group_25270		hypothetical protein	2	0	4	128	33.3333	100	inf	0.00168331	1	0.021606	1	1	0	1	1
group_25271		hypothetical protein	2	0	4	128	33.3333	100	inf	0.00168331	1	0.021606	1	1	0	1	1
group_25272		hypothetical protein	2	0	4	128	33.3333	100	inf	0.00168331	1	0.021606	1	1	0	1	1
group_25273		hypothetical protein	2	0	4	128	33.3333	100	inf	0.00168331	1	0.021606	1	1	0	1	1
group_25274		hypothetical protein	2	0	4	128	33.3333	100	inf	0.00168331	1	0.021606	1	1	0	1	1
group_25275		hypothetical protein	2	0	4	128	33.3333	100	inf	0.00168331	1	0.021606	1	1	0	1	1
group_25276		hypothetical protein	2	0	4	128	33.3333	100	inf	0.00168331	1	0.021606	1	1	0	1	1
group_25277		hypothetical protein	2	0	4	128	33.3333	100	inf	0.00168331	1	0.021606	1	1	0	1	1
group_25279		hypothetical protein	2	0	4	128	33.3333	100	inf	0.00168331	1	0.021606	1	1	0	1	1
dcsG		Cycloserine biosynthesis protein DcsG	2	0	4	128	33.3333	100	inf	0.00168331	1	0.021606	1	1	0	1	1
group_25281		hypothetical protein	2	0	4	128	33.3333	100	inf	0.00168331	1	0.021606	1	1	0	1	1
group_25282		hypothetical protein	2	0	4	128	33.3333	100	inf	0.00168331	1	0.021606	1	1	0	1	1
group_25283		TPR repeat-containing protein	2	0	4	128	33.3333	100	inf	0.00168331	1	0.021606	1	1	0	1	1
group_25284		hypothetical protein	2	0	4	128	33.3333	100	inf	0.00168331	1	0.021606	1	1	0	1	1
group_25285		hypothetical protein	2	0	4	128	33.3333	100	inf	0.00168331	1	0.021606	1	1	0	1	1
group_25286		hypothetical protein	2	0	4	128	33.3333	100	inf	0.00168331	1	0.021606	1	1	0	1	1
group_25288		hypothetical protein	2	0	4	128	33.3333	100	inf	0.00168331	1	0.021606	1	1	0	1	1
group_25289		hypothetical protein	2	0	4	128	33.3333	100	inf	0.00168331	1	0.021606	1	1	0	1	1
group_2529	tadA	tRNA-specific adenosine deaminase	2	0	4	128	33.3333	100	inf	0.00168331	1	0.021606	1	1	0	1	1
group_25290		hypothetical protein	2	0	4	128	33.3333	100	inf	0.00168331	1	0.021606	1	1	0	1	1
group_25291		hypothetical protein	2	0	4	128	33.3333	100	inf	0.00168331	1	0.021606	1	1	0	1	1
group_25292	bspRIM	Modification methylase BspRI	2	0	4	128	33.3333	100	inf	0.00168331	1	0.021606	1	1	0	1	1
group_25293		hypothetical protein	2	0	4	128	33.3333	100	inf	0.00168331	1	0.021606	1	1	0	1	1
group_25294		hypothetical protein	2	0	4	128	33.3333	100	inf	0.00168331	1	0.021606	1	1	0	1	1
group_25295		hypothetical protein	2	0	4	128	33.3333	100	inf	0.00168331	1	0.021606	1	1	0	1	1
group_25296	azoR1	FMN-dependent NADH-azoreductase 1	2	0	4	128	33.3333	100	inf	0.00168331	1	0.021606	1	1	0	1	1
group_25297		hypothetical protein	2	0	4	128	33.3333	100	inf	0.00168331	1	0.021606	1	1	0	1	1
group_25298	sodC	Superoxide dismutase [Cu-Zn]	2	0	4	128	33.3333	100	inf	0.00168331	1	0.021606	1	1	0	1	1
group_25299		hypothetical protein	2	0	4	128	33.3333	100	inf	0.00168331	1	0.021606	1	1	0	1	1
group_25300		hypothetical protein	2	0	4	128	33.3333	100	inf	0.00168331	1	0.021606	1	1	0	1	1
group_25301		hypothetical protein	2	0	4	128	33.3333	100	inf	0.00168331	1	0.021606	1	1	0	1	1
group_25302		hypothetical protein	2	0	4	128	33.3333	100	inf	0.00168331	1	0.021606	1	1	0	1	1
group_25303		hypothetical protein	2	0	4	128	33.3333	100	inf	0.00168331	1	0.021606	1	1	0	1	1
repE		Replication initiation protein	2	0	4	128	33.3333	100	inf	0.00168331	1	0.021606	1	1	0	1	1
group_25305		hypothetical protein	2	0	4	128	33.3333	100	inf	0.00168331	1	0.021606	1	1	0	1	1
group_25306		hypothetical protein	2	0	4	128	33.3333	100	inf	0.00168331	1	0.021606	1	1	0	1	1
group_25307		hypothetical protein	2	0	4	128	33.3333	100	inf	0.00168331	1	0.021606	1	1	0	1	1
group_25309		hypothetical protein	2	0	4	128	33.3333	100	inf	0.00168331	1	0.021606	1	1	0	1	1
comR		HTH-type transcriptional repressor ComR	2	0	4	128	33.3333	100	inf	0.00168331	1	0.021606	1	1	0	1	1
group_25311		hypothetical protein	2	0	4	128	33.3333	100	inf	0.00168331	1	0.021606	1	1	0	1	1
group_25312		hypothetical protein	2	0	4	128	33.3333	100	inf	0.00168331	1	0.021606	1	1	0	1	1
group_25313		hypothetical protein	2	0	4	128	33.3333	100	inf	0.00168331	1	0.021606	1	1	0	1	1
group_25314		hypothetical protein	2	0	4	128	33.3333	100	inf	0.00168331	1	0.021606	1	1	0	1	1
group_25315		hypothetical protein	2	0	4	128	33.3333	100	inf	0.00168331	1	0.021606	1	1	0	1	1
group_25316		hypothetical protein	2	0	4	128	33.3333	100	inf	0.00168331	1	0.021606	1	1	0	1	1
group_25319		hypothetical protein	2	0	4	128	33.3333	100	inf	0.00168331	1	0.021606	1	1	0	1	1
group_25320		hypothetical protein	2	0	4	128	33.3333	100	inf	0.00168331	1	0.021606	1	1	0	1	1
group_25321		hypothetical protein	2	0	4	128	33.3333	100	inf	0.00168331	1	0.021606	1	1	0	1	1
group_25322		hypothetical protein	2	0	4	128	33.3333	100	inf	0.00168331	1	0.021606	1	1	0	1	1
group_25323	zitB	Zinc transporter ZitB	2	0	4	128	33.3333	100	inf	0.00168331	1	0.021606	1	1	0	1	1
group_25324	merR1	Mercuric resistance operon regulatory protein	2	0	4	128	33.3333	100	inf	0.00168331	1	0.021606	1	1	0	1	1
group_25325	lsrG_1	(4S)-4-hydroxy-5-phosphonooxypentane-2,3-dione isomerase	2	0	4	128	33.3333	100	inf	0.00168331	1	0.021606	1	1	0	1	1
nfsB		Oxygen-insensitive NAD(P)H nitroreductase	2	0	4	128	33.3333	100	inf	0.00168331	1	0.021606	1	1	0	1	1
group_25327		hypothetical protein	2	0	4	128	33.3333	100	inf	0.00168331	1	0.021606	1	1	0	1	1
group_25328		hypothetical protein	2	0	4	128	33.3333	100	inf	0.00168331	1	0.021606	1	1	0	1	1
group_25329		hypothetical protein	2	0	4	128	33.3333	100	inf	0.00168331	1	0.021606	1	1	0	1	1
group_25330		putative protein	2	0	4	128	33.3333	100	inf	0.00168331	1	0.021606	1	1	0	1	1
group_25331		hypothetical protein	2	0	4	128	33.3333	100	inf	0.00168331	1	0.021606	1	1	0	1	1
group_25332		hypothetical protein	2	0	4	128	33.3333	100	inf	0.00168331	1	0.021606	1	1	0	1	1
group_25333		hypothetical protein	2	0	4	128	33.3333	100	inf	0.00168331	1	0.021606	1	1	0	1	1
hindIIIM		Modification methylase HindIII	2	0	4	128	33.3333	100	inf	0.00168331	1	0.021606	1	1	0	1	1
hindIIIR		Type-2 restriction enzyme HindIII	2	0	4	128	33.3333	100	inf	0.00168331	1	0.021606	1	1	0	1	1
group_25336		putative protein	2	0	4	128	33.3333	100	inf	0.00168331	1	0.021606	1	1	0	1	1
group_25337		hypothetical protein	2	0	4	128	33.3333	100	inf	0.00168331	1	0.021606	1	1	0	1	1
group_25338		D-alanyl-D-alanine carboxypeptidase	2	0	4	128	33.3333	100	inf	0.00168331	1	0.021606	1	1	0	1	1
group_25339		hypothetical protein	2	0	4	128	33.3333	100	inf	0.00168331	1	0.021606	1	1	0	1	1
group_25340		hypothetical protein	2	0	4	128	33.3333	100	inf	0.00168331	1	0.021606	1	1	0	1	1
group_25341	hchA	Protein/nucleic acid deglycase HchA	2	0	4	128	33.3333	100	inf	0.00168331	1	0.021606	1	1	0	1	1
group_25342		hypothetical protein	2	0	4	128	33.3333	100	inf	0.00168331	1	0.021606	1	1	0	1	1
group_25344	fadM	Long-chain acyl-CoA thioesterase FadM	2	0	4	128	33.3333	100	inf	0.00168331	1	0.021606	1	1	0	1	1
group_25346		hypothetical protein	2	0	4	128	33.3333	100	inf	0.00168331	1	0.021606	1	1	0	1	1
group_25348		hypothetical protein	2	0	4	128	33.3333	100	inf	0.00168331	1	0.021606	1	1	0	1	1
group_25350		hypothetical protein	2	0	4	128	33.3333	100	inf	0.00168331	1	0.021606	1	1	0	1	1
group_25351		hypothetical protein	2	0	4	128	33.3333	100	inf	0.00168331	1	0.021606	1	1	0	1	1
group_25352		hypothetical protein	2	0	4	128	33.3333	100	inf	0.00168331	1	0.021606	1	1	0	1	1
group_25353		hypothetical protein	2	0	4	128	33.3333	100	inf	0.00168331	1	0.021606	1	1	0	1	1
group_25354		hypothetical protein	2	0	4	128	33.3333	100	inf	0.00168331	1	0.021606	1	1	0	1	1
group_25355		hypothetical protein	2	0	4	128	33.3333	100	inf	0.00168331	1	0.021606	1	1	0	1	1
group_25356		hypothetical protein	2	0	4	128	33.3333	100	inf	0.00168331	1	0.021606	1	1	0	1	1
group_25360		hypothetical protein	2	0	4	128	33.3333	100	inf	0.00168331	1	0.021606	1	1	0	1	1
group_25362		hypothetical protein	2	0	4	128	33.3333	100	inf	0.00168331	1	0.021606	1	1	0	1	1
group_25364		hypothetical protein	2	0	4	128	33.3333	100	inf	0.00168331	1	0.021606	1	1	0	1	1
group_25366		hypothetical protein	2	0	4	128	33.3333	100	inf	0.00168331	1	0.021606	1	1	0	1	1
group_25368		hypothetical protein	2	0	4	128	33.3333	100	inf	0.00168331	1	0.021606	1	1	0	1	1
group_25370		hypothetical protein	2	0	4	128	33.3333	100	inf	0.00168331	1	0.021606	1	1	0	1	1
group_25373		hypothetical protein	2	0	4	128	33.3333	100	inf	0.00168331	1	0.021606	1	1	0	1	1
group_25378		hypothetical protein	2	0	4	128	33.3333	100	inf	0.00168331	1	0.021606	1	1	0	1	1
group_25379		hypothetical protein	2	0	4	128	33.3333	100	inf	0.00168331	1	0.021606	1	1	0	1	1
group_25381		hypothetical protein	2	0	4	128	33.3333	100	inf	0.00168331	1	0.021606	1	1	0	1	1
group_25383		hypothetical protein	2	0	4	128	33.3333	100	inf	0.00168331	1	0.021606	1	1	0	1	1
group_25385		hypothetical protein	2	0	4	128	33.3333	100	inf	0.00168331	1	0.021606	1	1	0	1	1
group_25390		hypothetical protein	2	0	4	128	33.3333	100	inf	0.00168331	1	0.021606	1	1	0	1	1
group_25395		hypothetical protein	2	0	4	128	33.3333	100	inf	0.00168331	1	0.021606	1	1	0	1	1
group_25399		hypothetical protein	2	0	4	128	33.3333	100	inf	0.00168331	1	0.021606	1	1	0	1	1
group_25402		hypothetical protein	2	0	4	128	33.3333	100	inf	0.00168331	1	0.021606	1	1	0	1	1
group_25406		hypothetical protein	2	0	4	128	33.3333	100	inf	0.00168331	1	0.021606	1	1	0	1	1
group_25408		hypothetical protein	2	0	4	128	33.3333	100	inf	0.00168331	1	0.021606	1	1	0	1	1
group_25412		hypothetical protein	2	0	4	128	33.3333	100	inf	0.00168331	1	0.021606	1	1	0	1	1
group_25414		hypothetical protein	2	0	4	128	33.3333	100	inf	0.00168331	1	0.021606	1	1	0	1	1
group_25415		hypothetical protein	2	0	4	128	33.3333	100	inf	0.00168331	1	0.021606	1	1	0	1	1
group_25416		hypothetical protein	2	0	4	128	33.3333	100	inf	0.00168331	1	0.021606	1	1	0	1	1
group_25419		hypothetical protein	2	0	4	128	33.3333	100	inf	0.00168331	1	0.021606	1	1	0	1	1
group_25420	rplF	50S ribosomal protein L6	2	0	4	128	33.3333	100	inf	0.00168331	1	0.021606	1	1	0	1	1
group_25421		hypothetical protein	2	0	4	128	33.3333	100	inf	0.00168331	1	0.021606	1	1	0	1	1
group_25423		hypothetical protein	2	0	4	128	33.3333	100	inf	0.00168331	1	0.021606	1	1	0	1	1
group_25424		hypothetical protein	2	0	4	128	33.3333	100	inf	0.00168331	1	0.021606	1	1	0	1	1
group_25425		hypothetical protein	2	0	4	128	33.3333	100	inf	0.00168331	1	0.021606	1	1	0	1	1
group_25426		hypothetical protein	2	0	4	128	33.3333	100	inf	0.00168331	1	0.021606	1	1	0	1	1
group_25427		hypothetical protein	2	0	4	128	33.3333	100	inf	0.00168331	1	0.021606	1	1	0	1	1
group_25428		hypothetical protein	2	0	4	128	33.3333	100	inf	0.00168331	1	0.021606	1	1	0	1	1
group_25430		hypothetical protein	2	0	4	128	33.3333	100	inf	0.00168331	1	0.021606	1	1	0	1	1
group_25431		hypothetical protein	2	0	4	128	33.3333	100	inf	0.00168331	1	0.021606	1	1	0	1	1
group_25432		hypothetical protein	2	0	4	128	33.3333	100	inf	0.00168331	1	0.021606	1	1	0	1	1
group_25434		hypothetical protein	2	0	4	128	33.3333	100	inf	0.00168331	1	0.021606	1	1	0	1	1
group_25436		hypothetical protein	2	0	4	128	33.3333	100	inf	0.00168331	1	0.021606	1	1	0	1	1
group_25437		hypothetical protein	2	0	4	128	33.3333	100	inf	0.00168331	1	0.021606	1	1	0	1	1
group_25438	yhaI	Inner membrane protein YhaI	2	0	4	128	33.3333	100	inf	0.00168331	1	0.021606	1	1	0	1	1
group_25439		hypothetical protein	2	0	4	128	33.3333	100	inf	0.00168331	1	0.021606	1	1	0	1	1
group_25441		hypothetical protein	2	0	4	128	33.3333	100	inf	0.00168331	1	0.021606	1	1	0	1	1
group_25442		hypothetical protein	2	0	4	128	33.3333	100	inf	0.00168331	1	0.021606	1	1	0	1	1
group_25443	mtrA	HTH-type transcriptional regulator MtrA	2	0	4	128	33.3333	100	inf	0.00168331	1	0.021606	1	1	0	1	1
group_25444		hypothetical protein	2	0	4	128	33.3333	100	inf	0.00168331	1	0.021606	1	1	0	1	1
group_25445		hypothetical protein	2	0	4	128	33.3333	100	inf	0.00168331	1	0.021606	1	1	0	1	1
group_25447		hypothetical protein	2	0	4	128	33.3333	100	inf	0.00168331	1	0.021606	1	1	0	1	1
group_25448		hypothetical protein	2	0	4	128	33.3333	100	inf	0.00168331	1	0.021606	1	1	0	1	1
group_25449		hypothetical protein	2	0	4	128	33.3333	100	inf	0.00168331	1	0.021606	1	1	0	1	1
group_25452		hypothetical protein	2	0	4	128	33.3333	100	inf	0.00168331	1	0.021606	1	1	0	1	1
group_25454	ppaX	Pyrophosphatase PpaX	2	0	4	128	33.3333	100	inf	0.00168331	1	0.021606	1	1	0	1	1
group_25457		hypothetical protein	2	0	4	128	33.3333	100	inf	0.00168331	1	0.021606	1	1	0	1	1
group_25459		hypothetical protein	2	0	4	128	33.3333	100	inf	0.00168331	1	0.021606	1	1	0	1	1
group_25460		hypothetical protein	2	0	4	128	33.3333	100	inf	0.00168331	1	0.021606	1	1	0	1	1
group_25461		hypothetical protein	2	0	4	128	33.3333	100	inf	0.00168331	1	0.021606	1	1	0	1	1
group_25463		hypothetical protein	2	0	4	128	33.3333	100	inf	0.00168331	1	0.021606	1	1	0	1	1
group_25464		hypothetical protein	2	0	4	128	33.3333	100	inf	0.00168331	1	0.021606	1	1	0	1	1
group_25465		hypothetical protein	2	0	4	128	33.3333	100	inf	0.00168331	1	0.021606	1	1	0	1	1
group_25466		hypothetical protein	2	0	4	128	33.3333	100	inf	0.00168331	1	0.021606	1	1	0	1	1
group_25467		hypothetical protein	2	0	4	128	33.3333	100	inf	0.00168331	1	0.021606	1	1	0	1	1
group_25468		hypothetical protein	2	0	4	128	33.3333	100	inf	0.00168331	1	0.021606	1	1	0	1	1
group_25469		hypothetical protein	2	0	4	128	33.3333	100	inf	0.00168331	1	0.021606	1	1	0	1	1
group_25470		hypothetical protein	2	0	4	128	33.3333	100	inf	0.00168331	1	0.021606	1	1	0	1	1
group_26575		hypothetical protein	2	0	4	128	33.3333	100	inf	0.00168331	1	0.021606	1	1	0	1	1
group_26577		hypothetical protein	2	0	4	128	33.3333	100	inf	0.00168331	1	0.021606	1	1	0	1	1
group_26578		hypothetical protein	2	0	4	128	33.3333	100	inf	0.00168331	1	0.021606	1	1	0	1	1
group_26579		hypothetical protein	2	0	4	128	33.3333	100	inf	0.00168331	1	0.021606	1	1	0	1	1
group_26580		hypothetical protein	2	0	4	128	33.3333	100	inf	0.00168331	1	0.021606	1	1	0	1	1
group_26619		hypothetical protein	2	0	4	128	33.3333	100	inf	0.00168331	1	0.021606	1	1	0	1	1
group_26624		hypothetical protein	2	0	4	128	33.3333	100	inf	0.00168331	1	0.021606	1	1	0	1	1
group_26625		hypothetical protein	2	0	4	128	33.3333	100	inf	0.00168331	1	0.021606	1	1	0	1	1
group_26626		hypothetical protein	2	0	4	128	33.3333	100	inf	0.00168331	1	0.021606	1	1	0	1	1
group_26627		hypothetical protein	2	0	4	128	33.3333	100	inf	0.00168331	1	0.021606	1	1	0	1	1
group_26628		hypothetical protein	2	0	4	128	33.3333	100	inf	0.00168331	1	0.021606	1	1	0	1	1
group_26632		hypothetical protein	2	0	4	128	33.3333	100	inf	0.00168331	1	0.021606	1	1	0	1	1
group_26635		hypothetical protein	2	0	4	128	33.3333	100	inf	0.00168331	1	0.021606	1	1	0	1	1
group_26653		hypothetical protein	2	0	4	128	33.3333	100	inf	0.00168331	1	0.021606	1	1	0	1	1
cheB_1		Nitrate/nitrite sensor protein NarX	2	0	4	128	33.3333	100	inf	0.00168331	1	0.021606	1	1	0	1	1
group_26773		hypothetical protein	2	0	4	128	33.3333	100	inf	0.00168331	1	0.021606	1	1	0	1	1
group_26775		hypothetical protein	2	0	4	128	33.3333	100	inf	0.00168331	1	0.021606	1	1	0	1	1
group_26800		hypothetical protein	2	0	4	128	33.3333	100	inf	0.00168331	1	0.021606	1	1	0	1	1
group_26808		hypothetical protein	2	0	4	128	33.3333	100	inf	0.00168331	1	0.021606	1	1	0	1	1
group_26809		hypothetical protein	2	0	4	128	33.3333	100	inf	0.00168331	1	0.021606	1	1	0	1	1
group_26810	gspE	Putative type II secretion system protein E	2	0	4	128	33.3333	100	inf	0.00168331	1	0.021606	1	1	0	1	1
group_26811		hypothetical protein	2	0	4	128	33.3333	100	inf	0.00168331	1	0.021606	1	1	0	1	1
group_26812	pal_2	Peptidoglycan-associated lipoprotein	2	0	4	128	33.3333	100	inf	0.00168331	1	0.021606	1	1	0	1	1
group_26813		hypothetical protein	2	0	4	128	33.3333	100	inf	0.00168331	1	0.021606	1	1	0	1	1
group_26814		hypothetical protein	2	0	4	128	33.3333	100	inf	0.00168331	1	0.021606	1	1	0	1	1
group_26815		hypothetical protein	2	0	4	128	33.3333	100	inf	0.00168331	1	0.021606	1	1	0	1	1
group_26816	topB	DNA topoisomerase 3	2	0	4	128	33.3333	100	inf	0.00168331	1	0.021606	1	1	0	1	1
group_26817		Single-stranded DNA-binding protein	2	0	4	128	33.3333	100	inf	0.00168331	1	0.021606	1	1	0	1	1
group_26818		hypothetical protein	2	0	4	128	33.3333	100	inf	0.00168331	1	0.021606	1	1	0	1	1
group_26819		hypothetical protein	2	0	4	128	33.3333	100	inf	0.00168331	1	0.021606	1	1	0	1	1
group_26820		hypothetical protein	2	0	4	128	33.3333	100	inf	0.00168331	1	0.021606	1	1	0	1	1
group_26821		hypothetical protein	2	0	4	128	33.3333	100	inf	0.00168331	1	0.021606	1	1	0	1	1
group_26822		hypothetical protein	2	0	4	128	33.3333	100	inf	0.00168331	1	0.021606	1	1	0	1	1
group_26823		hypothetical protein	2	0	4	128	33.3333	100	inf	0.00168331	1	0.021606	1	1	0	1	1
group_26824		hypothetical protein	2	0	4	128	33.3333	100	inf	0.00168331	1	0.021606	1	1	0	1	1
group_26825	mltF_1	Membrane-bound lytic murein transglycosylase F	2	0	4	128	33.3333	100	inf	0.00168331	1	0.021606	1	1	0	1	1
group_26826	xerD_2	Tyrosine recombinase XerD	2	0	4	128	33.3333	100	inf	0.00168331	1	0.021606	1	1	0	1	1
group_26827	bin3	Putative transposon Tn552 DNA-invertase bin3	2	0	4	128	33.3333	100	inf	0.00168331	1	0.021606	1	1	0	1	1
group_26828		hypothetical protein	2	0	4	128	33.3333	100	inf	0.00168331	1	0.021606	1	1	0	1	1
group_26829	vapB2	Antitoxin VapB2	2	0	4	128	33.3333	100	inf	0.00168331	1	0.021606	1	1	0	1	1
group_26830		hypothetical protein	2	0	4	128	33.3333	100	inf	0.00168331	1	0.021606	1	1	0	1	1
group_26831		hypothetical protein	2	0	4	128	33.3333	100	inf	0.00168331	1	0.021606	1	1	0	1	1
group_26832		hypothetical protein	2	0	4	128	33.3333	100	inf	0.00168331	1	0.021606	1	1	0	1	1
group_26833		hypothetical protein	2	0	4	128	33.3333	100	inf	0.00168331	1	0.021606	1	1	0	1	1
group_26834		hypothetical protein	2	0	4	128	33.3333	100	inf	0.00168331	1	0.021606	1	1	0	1	1
group_26835		hypothetical protein	2	0	4	128	33.3333	100	inf	0.00168331	1	0.021606	1	1	0	1	1
group_26836		hypothetical protein	2	0	4	128	33.3333	100	inf	0.00168331	1	0.021606	1	1	0	1	1
group_26837		hypothetical protein	2	0	4	128	33.3333	100	inf	0.00168331	1	0.021606	1	1	0	1	1
group_26838		hypothetical protein	2	0	4	128	33.3333	100	inf	0.00168331	1	0.021606	1	1	0	1	1
group_26839		hypothetical protein	2	0	4	128	33.3333	100	inf	0.00168331	1	0.021606	1	1	0	1	1
group_26840		hypothetical protein	2	0	4	128	33.3333	100	inf	0.00168331	1	0.021606	1	1	0	1	1
group_26841		hypothetical protein	2	0	4	128	33.3333	100	inf	0.00168331	1	0.021606	1	1	0	1	1
group_26842		hypothetical protein	2	0	4	128	33.3333	100	inf	0.00168331	1	0.021606	1	1	0	1	1
group_26843		hypothetical protein	2	0	4	128	33.3333	100	inf	0.00168331	1	0.021606	1	1	0	1	1
group_26844		hypothetical protein	2	0	4	128	33.3333	100	inf	0.00168331	1	0.021606	1	1	0	1	1
group_26845		hypothetical protein	2	0	4	128	33.3333	100	inf	0.00168331	1	0.021606	1	1	0	1	1
group_26846		hypothetical protein	2	0	4	128	33.3333	100	inf	0.00168331	1	0.021606	1	1	0	1	1
group_26847		hypothetical protein	2	0	4	128	33.3333	100	inf	0.00168331	1	0.021606	1	1	0	1	1
group_26848		hypothetical protein	2	0	4	128	33.3333	100	inf	0.00168331	1	0.021606	1	1	0	1	1
group_26849		hypothetical protein	2	0	4	128	33.3333	100	inf	0.00168331	1	0.021606	1	1	0	1	1
group_26850		hypothetical protein	2	0	4	128	33.3333	100	inf	0.00168331	1	0.021606	1	1	0	1	1
group_26851		hypothetical protein	2	0	4	128	33.3333	100	inf	0.00168331	1	0.021606	1	1	0	1	1
group_26852	noc	Nucleoid occlusion protein	2	0	4	128	33.3333	100	inf	0.00168331	1	0.021606	1	1	0	1	1
group_26853		hypothetical protein	2	0	4	128	33.3333	100	inf	0.00168331	1	0.021606	1	1	0	1	1
group_26854		hypothetical protein	2	0	4	128	33.3333	100	inf	0.00168331	1	0.021606	1	1	0	1	1
group_26855		hypothetical protein	2	0	4	128	33.3333	100	inf	0.00168331	1	0.021606	1	1	0	1	1
group_26856		hypothetical protein	2	0	4	128	33.3333	100	inf	0.00168331	1	0.021606	1	1	0	1	1
group_26857		hypothetical protein	2	0	4	128	33.3333	100	inf	0.00168331	1	0.021606	1	1	0	1	1
group_26859		putative HTH-type transcriptional regulator	2	0	4	128	33.3333	100	inf	0.00168331	1	0.021606	1	1	0	1	1
group_26860	hcaB	3-phenylpropionate-dihydrodiol/cinnamic acid-dihydrodiol dehydrogenase	2	0	4	128	33.3333	100	inf	0.00168331	1	0.021606	1	1	0	1	1
group_26861		hypothetical protein	2	0	4	128	33.3333	100	inf	0.00168331	1	0.021606	1	1	0	1	1
group_26862	mdtA	Multidrug resistance protein MdtA	2	0	4	128	33.3333	100	inf	0.00168331	1	0.021606	1	1	0	1	1
mipA		MltA-interacting protein	2	0	4	128	33.3333	100	inf	0.00168331	1	0.021606	1	1	0	1	1
group_26864		hypothetical protein	2	0	4	128	33.3333	100	inf	0.00168331	1	0.021606	1	1	0	1	1
group_26865		hypothetical protein	2	0	4	128	33.3333	100	inf	0.00168331	1	0.021606	1	1	0	1	1
group_26866		hypothetical protein	2	0	4	128	33.3333	100	inf	0.00168331	1	0.021606	1	1	0	1	1
group_26867		hypothetical protein	2	0	4	128	33.3333	100	inf	0.00168331	1	0.021606	1	1	0	1	1
group_26868		hypothetical protein	2	0	4	128	33.3333	100	inf	0.00168331	1	0.021606	1	1	0	1	1
group_26869		hypothetical protein	2	0	4	128	33.3333	100	inf	0.00168331	1	0.021606	1	1	0	1	1
group_26870		hypothetical protein	2	0	4	128	33.3333	100	inf	0.00168331	1	0.021606	1	1	0	1	1
group_26871		hypothetical protein	2	0	4	128	33.3333	100	inf	0.00168331	1	0.021606	1	1	0	1	1
group_26872		hypothetical protein	2	0	4	128	33.3333	100	inf	0.00168331	1	0.021606	1	1	0	1	1
group_26873		hypothetical protein	2	0	4	128	33.3333	100	inf	0.00168331	1	0.021606	1	1	0	1	1
group_26874		hypothetical protein	2	0	4	128	33.3333	100	inf	0.00168331	1	0.021606	1	1	0	1	1
group_26875		hypothetical protein	2	0	4	128	33.3333	100	inf	0.00168331	1	0.021606	1	1	0	1	1
group_26876		hypothetical protein	2	0	4	128	33.3333	100	inf	0.00168331	1	0.021606	1	1	0	1	1
group_26877		hypothetical protein	2	0	4	128	33.3333	100	inf	0.00168331	1	0.021606	1	1	0	1	1
group_26878		hypothetical protein	2	0	4	128	33.3333	100	inf	0.00168331	1	0.021606	1	1	0	1	1
group_26879		hypothetical protein	2	0	4	128	33.3333	100	inf	0.00168331	1	0.021606	1	1	0	1	1
group_26880		hypothetical protein	2	0	4	128	33.3333	100	inf	0.00168331	1	0.021606	1	1	0	1	1
group_26881		hypothetical protein	2	0	4	128	33.3333	100	inf	0.00168331	1	0.021606	1	1	0	1	1
group_26882	dnaC	DNA replication protein DnaC	2	0	4	128	33.3333	100	inf	0.00168331	1	0.021606	1	1	0	1	1
group_26883		hypothetical protein	2	0	4	128	33.3333	100	inf	0.00168331	1	0.021606	1	1	0	1	1
group_26884		hypothetical protein	2	0	4	128	33.3333	100	inf	0.00168331	1	0.021606	1	1	0	1	1
group_26885		hypothetical protein	2	0	4	128	33.3333	100	inf	0.00168331	1	0.021606	1	1	0	1	1
group_26886		hypothetical protein	2	0	4	128	33.3333	100	inf	0.00168331	1	0.021606	1	1	0	1	1
group_26887		hypothetical protein	2	0	4	128	33.3333	100	inf	0.00168331	1	0.021606	1	1	0	1	1
group_26888		hypothetical protein	2	0	4	128	33.3333	100	inf	0.00168331	1	0.021606	1	1	0	1	1
group_26889		hypothetical protein	2	0	4	128	33.3333	100	inf	0.00168331	1	0.021606	1	1	0	1	1
group_26890	yafQ	mRNA interferase toxin YafQ	2	0	4	128	33.3333	100	inf	0.00168331	1	0.021606	1	1	0	1	1
group_26891		hypothetical protein	2	0	4	128	33.3333	100	inf	0.00168331	1	0.021606	1	1	0	1	1
group_26892		hypothetical protein	2	0	4	128	33.3333	100	inf	0.00168331	1	0.021606	1	1	0	1	1
group_26893		hypothetical protein	2	0	4	128	33.3333	100	inf	0.00168331	1	0.021606	1	1	0	1	1
group_26894		hypothetical protein	2	0	4	128	33.3333	100	inf	0.00168331	1	0.021606	1	1	0	1	1
group_26895		hypothetical protein	2	0	4	128	33.3333	100	inf	0.00168331	1	0.021606	1	1	0	1	1
group_26896		hypothetical protein	2	0	4	128	33.3333	100	inf	0.00168331	1	0.021606	1	1	0	1	1
group_26897		hypothetical protein	2	0	4	128	33.3333	100	inf	0.00168331	1	0.021606	1	1	0	1	1
group_26898		hypothetical protein	2	0	4	128	33.3333	100	inf	0.00168331	1	0.021606	1	1	0	1	1
group_26899		hypothetical protein	2	0	4	128	33.3333	100	inf	0.00168331	1	0.021606	1	1	0	1	1
group_26901		hypothetical protein	2	0	4	128	33.3333	100	inf	0.00168331	1	0.021606	1	1	0	1	1
group_26903		hypothetical protein	2	0	4	128	33.3333	100	inf	0.00168331	1	0.021606	1	1	0	1	1
group_26904		hypothetical protein	2	0	4	128	33.3333	100	inf	0.00168331	1	0.021606	1	1	0	1	1
group_26905		hypothetical protein	2	0	4	128	33.3333	100	inf	0.00168331	1	0.021606	1	1	0	1	1
group_26906		hypothetical protein	2	0	4	128	33.3333	100	inf	0.00168331	1	0.021606	1	1	0	1	1
group_26907		hypothetical protein	2	0	4	128	33.3333	100	inf	0.00168331	1	0.021606	1	1	0	1	1
group_26908		hypothetical protein	2	0	4	128	33.3333	100	inf	0.00168331	1	0.021606	1	1	0	1	1
group_26909		hypothetical protein	2	0	4	128	33.3333	100	inf	0.00168331	1	0.021606	1	1	0	1	1
group_26910	higA	Antitoxin HigA	2	0	4	128	33.3333	100	inf	0.00168331	1	0.021606	1	1	0	1	1
group_26911		hypothetical protein	2	0	4	128	33.3333	100	inf	0.00168331	1	0.021606	1	1	0	1	1
group_26912		hypothetical protein	2	0	4	128	33.3333	100	inf	0.00168331	1	0.021606	1	1	0	1	1
group_26913	dam	DNA adenine methylase	2	0	4	128	33.3333	100	inf	0.00168331	1	0.021606	1	1	0	1	1
cvaA		Colicin V secretion protein CvaA	2	0	4	128	33.3333	100	inf	0.00168331	1	0.021606	1	1	0	1	1
group_26915		hypothetical protein	2	0	4	128	33.3333	100	inf	0.00168331	1	0.021606	1	1	0	1	1
group_26916		hypothetical protein	2	0	4	128	33.3333	100	inf	0.00168331	1	0.021606	1	1	0	1	1
group_26918		hypothetical protein	2	0	4	128	33.3333	100	inf	0.00168331	1	0.021606	1	1	0	1	1
group_26919		hypothetical protein	2	0	4	128	33.3333	100	inf	0.00168331	1	0.021606	1	1	0	1	1
group_26920	recF	DNA replication and repair protein RecF	2	0	4	128	33.3333	100	inf	0.00168331	1	0.021606	1	1	0	1	1
group_26921		hypothetical protein	2	0	4	128	33.3333	100	inf	0.00168331	1	0.021606	1	1	0	1	1
group_26923		hypothetical protein	2	0	4	128	33.3333	100	inf	0.00168331	1	0.021606	1	1	0	1	1
group_26924		hypothetical protein	2	0	4	128	33.3333	100	inf	0.00168331	1	0.021606	1	1	0	1	1
group_26925		hypothetical protein	2	0	4	128	33.3333	100	inf	0.00168331	1	0.021606	1	1	0	1	1
group_26926		hypothetical protein	2	0	4	128	33.3333	100	inf	0.00168331	1	0.021606	1	1	0	1	1
group_26927		hypothetical protein	2	0	4	128	33.3333	100	inf	0.00168331	1	0.021606	1	1	0	1	1
group_26928		hypothetical protein	2	0	4	128	33.3333	100	inf	0.00168331	1	0.021606	1	1	0	1	1
group_26929		hypothetical protein	2	0	4	128	33.3333	100	inf	0.00168331	1	0.021606	1	1	0	1	1
group_26930		hypothetical protein	2	0	4	128	33.3333	100	inf	0.00168331	1	0.021606	1	1	0	1	1
group_26931		hypothetical protein	2	0	4	128	33.3333	100	inf	0.00168331	1	0.021606	1	1	0	1	1
rayT_3		REP-associated tyrosine transposase	2	0	4	128	33.3333	100	inf	0.00168331	1	0.021606	1	1	0	1	1
group_26933		hypothetical protein	2	0	4	128	33.3333	100	inf	0.00168331	1	0.021606	1	1	0	1	1
group_2832	intS_2	Prophage integrase IntS	2	0	4	128	33.3333	100	inf	0.00168331	1	0.021606	1	1	0	1	1
guaA_2		GMP synthase [glutamine-hydrolyzing]	2	0	4	128	33.3333	100	inf	0.00168331	1	0.021606	1	1	0	1	1
group_2859	greA	hypothetical protein	2	0	4	128	33.3333	100	inf	0.00168331	1	0.021606	1	1	0	1	1
group_2893		hypothetical protein	2	0	4	128	33.3333	100	inf	0.00168331	1	0.021606	1	1	0	1	1
group_2909		hypothetical protein	2	0	4	128	33.3333	100	inf	0.00168331	1	0.021606	1	1	0	1	1
lysS_1		Lysine--tRNA ligase	2	0	4	128	33.3333	100	inf	0.00168331	1	0.021606	1	1	0	1	1
group_2970	aspS	Aspartate--tRNA(Asp/Asn) ligase	2	0	4	128	33.3333	100	inf	0.00168331	1	0.021606	1	1	0	1	1
yddA_2		Inner membrane ABC transporter ATP-binding protein YddA	2	0	4	128	33.3333	100	inf	0.00168331	1	0.021606	1	1	0	1	1
group_3112		hypothetical protein	2	0	4	128	33.3333	100	inf	0.00168331	1	0.021606	1	1	0	1	1
group_3161		hypothetical protein	2	0	4	128	33.3333	100	inf	0.00168331	1	0.021606	1	1	0	1	1
group_3166		hypothetical protein	2	0	4	128	33.3333	100	inf	0.00168331	1	0.021606	1	1	0	1	1
group_3171		hypothetical protein	2	0	4	128	33.3333	100	inf	0.00168331	1	0.021606	1	1	0	1	1
group_3174		hypothetical protein	2	0	4	128	33.3333	100	inf	0.00168331	1	0.021606	1	1	0	1	1
group_33		hypothetical protein	2	0	4	128	33.3333	100	inf	0.00168331	1	0.021606	1	1	0	1	1
group_35		IS5 family transposase ISNme1	2	0	4	128	33.3333	100	inf	0.00168331	1	0.021606	1	1	0	1	1
group_3653	narY	Respiratory nitrate reductase 2 beta chain	2	0	4	128	33.3333	100	inf	0.00168331	1	0.021606	1	1	0	1	1
pilT_3		Twitching mobility protein	2	0	4	128	33.3333	100	inf	0.00168331	1	0.021606	1	1	0	1	1
group_3691	ppk	Polyphosphate kinase	2	0	4	128	33.3333	100	inf	0.00168331	1	0.021606	1	1	0	1	1
group_3700	coaBC	hypothetical protein	2	0	4	128	33.3333	100	inf	0.00168331	1	0.021606	1	1	0	1	1
group_3738	fusA_3	Elongation factor G	2	0	4	128	33.3333	100	inf	0.00168331	1	0.021606	1	1	0	1	1
group_3792	lpxB	Lipid-A-disaccharide synthase	2	0	4	128	33.3333	100	inf	0.00168331	1	0.021606	1	1	0	1	1
group_3847		IS1595 family transposase ISHyma1	2	0	4	128	33.3333	100	inf	0.00168331	1	0.021606	1	1	0	1	1
group_3848		IS1595 family transposase ISNme2	2	0	4	128	33.3333	100	inf	0.00168331	1	0.021606	1	1	0	1	1
group_4121		hypothetical protein	2	0	4	128	33.3333	100	inf	0.00168331	1	0.021606	1	1	0	1	1
group_4123		hypothetical protein	2	0	4	128	33.3333	100	inf	0.00168331	1	0.021606	1	1	0	1	1
group_4126		hypothetical protein	2	0	4	128	33.3333	100	inf	0.00168331	1	0.021606	1	1	0	1	1
group_4127		hypothetical protein	2	0	4	128	33.3333	100	inf	0.00168331	1	0.021606	1	1	0	1	1
group_4128		hypothetical protein	2	0	4	128	33.3333	100	inf	0.00168331	1	0.021606	1	1	0	1	1
group_4135	rayT	REP-associated tyrosine transposase	2	0	4	128	33.3333	100	inf	0.00168331	1	0.021606	1	1	0	1	1
group_4329	dnaC	DNA replication protein DnaC	2	0	4	128	33.3333	100	inf	0.00168331	1	0.021606	1	1	0	1	1
group_434	ruvB_2	Holliday junction ATP-dependent DNA helicase RuvB	2	0	4	128	33.3333	100	inf	0.00168331	1	0.021606	1	1	0	1	1
group_4715	mutM	Formamidopyrimidine-DNA glycosylase	2	0	4	128	33.3333	100	inf	0.00168331	1	0.021606	1	1	0	1	1
group_4716	ogt_1	Methylated-DNA--protein-cysteine methyltransferase	2	0	4	128	33.3333	100	inf	0.00168331	1	0.021606	1	1	0	1	1
group_4879	btuB_2	Vitamin B12 transporter BtuB	2	0	4	128	33.3333	100	inf	0.00168331	1	0.021606	1	1	0	1	1
group_4883	btuB_1	hypothetical protein	2	0	4	128	33.3333	100	inf	0.00168331	1	0.021606	1	1	0	1	1
group_4889		hypothetical protein	2	0	4	128	33.3333	100	inf	0.00168331	1	0.021606	1	1	0	1	1
group_4891		hypothetical protein	2	0	4	128	33.3333	100	inf	0.00168331	1	0.021606	1	1	0	1	1
group_4900	btuD_3	Vitamin B12 import ATP-binding protein BtuD	2	0	4	128	33.3333	100	inf	0.00168331	1	0.021606	1	1	0	1	1
group_4957	pepN	Aminopeptidase N	2	0	4	128	33.3333	100	inf	0.00168331	1	0.021606	1	1	0	1	1
ltxB		Leukotoxin export ATP-binding protein LtxB	2	0	4	128	33.3333	100	inf	0.00168331	1	0.021606	1	1	0	1	1
group_5189		hypothetical protein	2	0	4	128	33.3333	100	inf	0.00168331	1	0.021606	1	1	0	1	1
group_5265	xanQ_2	Xanthine permease XanQ	2	0	4	128	33.3333	100	inf	0.00168331	1	0.021606	1	1	0	1	1
group_5361		hypothetical protein	2	0	4	128	33.3333	100	inf	0.00168331	1	0.021606	1	1	0	1	1
group_5365		hypothetical protein	2	0	4	128	33.3333	100	inf	0.00168331	1	0.021606	1	1	0	1	1
group_5366		hypothetical protein	2	0	4	128	33.3333	100	inf	0.00168331	1	0.021606	1	1	0	1	1
group_5406		hypothetical protein	2	0	4	128	33.3333	100	inf	0.00168331	1	0.021606	1	1	0	1	1
group_5565	glnG	DNA-binding transcriptional regulator NtrC	2	0	4	128	33.3333	100	inf	0.00168331	1	0.021606	1	1	0	1	1
group_5572	yggS_2	Pyridoxal phosphate homeostasis protein	2	0	4	128	33.3333	100	inf	0.00168331	1	0.021606	1	1	0	1	1
group_5577		hypothetical protein	2	0	4	128	33.3333	100	inf	0.00168331	1	0.021606	1	1	0	1	1
icd_1		Isocitrate dehydrogenase [NADP]	2	0	4	128	33.3333	100	inf	0.00168331	1	0.021606	1	1	0	1	1
group_5697		putative ABC transporter permease protein	2	0	4	128	33.3333	100	inf	0.00168331	1	0.021606	1	1	0	1	1
group_5738	dgt	Deoxyguanosinetriphosphate triphosphohydrolase	2	0	4	128	33.3333	100	inf	0.00168331	1	0.021606	1	1	0	1	1
group_5808	pfeA_2	Ferric enterobactin receptor	2	0	4	128	33.3333	100	inf	0.00168331	1	0.021606	1	1	0	1	1
group_5813		hypothetical protein	2	0	4	128	33.3333	100	inf	0.00168331	1	0.021606	1	1	0	1	1
group_5814		hypothetical protein	2	0	4	128	33.3333	100	inf	0.00168331	1	0.021606	1	1	0	1	1
group_5872	hemW_2	Heme chaperone HemW	2	0	4	128	33.3333	100	inf	0.00168331	1	0.021606	1	1	0	1	1
group_6174	xerC_2	Tyrosine recombinase XerC	2	0	4	128	33.3333	100	inf	0.00168331	1	0.021606	1	1	0	1	1
group_6292	acrA	Multidrug efflux pump subunit AcrA	2	0	4	128	33.3333	100	inf	0.00168331	1	0.021606	1	1	0	1	1
group_6293	priA_1	Primosomal protein N'	2	0	4	128	33.3333	100	inf	0.00168331	1	0.021606	1	1	0	1	1
coaX		Bifunctional ligase/repressor BirA	2	0	4	128	33.3333	100	inf	0.00168331	1	0.021606	1	1	0	1	1
group_6301		hypothetical protein	2	0	4	128	33.3333	100	inf	0.00168331	1	0.021606	1	1	0	1	1
group_6304		hypothetical protein	2	0	4	128	33.3333	100	inf	0.00168331	1	0.021606	1	1	0	1	1
group_6305		hypothetical protein	2	0	4	128	33.3333	100	inf	0.00168331	1	0.021606	1	1	0	1	1
group_6319	sasA_2	hypothetical protein	2	0	4	128	33.3333	100	inf	0.00168331	1	0.021606	1	1	0	1	1
group_6596	pntA	hypothetical protein	2	0	4	128	33.3333	100	inf	0.00168331	1	0.021606	1	1	0	1	1
thiC_2		Phosphomethylpyrimidine synthase	2	0	4	128	33.3333	100	inf	0.00168331	1	0.021606	1	1	0	1	1
group_7094		hypothetical protein	2	0	4	128	33.3333	100	inf	0.00168331	1	0.021606	1	1	0	1	1
group_7126	fcuA	Ferrichrome receptor FcuA	2	0	4	128	33.3333	100	inf	0.00168331	1	0.021606	1	1	0	1	1
group_7238		hypothetical protein	2	0	4	128	33.3333	100	inf	0.00168331	1	0.021606	1	1	0	1	1
group_76		hypothetical protein	2	0	4	128	33.3333	100	inf	0.00168331	1	0.021606	1	1	0	1	1
group_7683		hypothetical protein	2	0	4	128	33.3333	100	inf	0.00168331	1	0.021606	1	1	0	1	1
mafA1_1		Adhesin MafA	2	0	4	128	33.3333	100	inf	0.00168331	1	0.021606	1	1	0	1	1
group_7748	gstB_1	hypothetical protein	2	0	4	128	33.3333	100	inf	0.00168331	1	0.021606	1	1	0	1	1
group_7850	qseC	Sensor protein QseC	2	0	4	128	33.3333	100	inf	0.00168331	1	0.021606	1	1	0	1	1
group_7862	hxuC	Heme/hemopexin utilization protein C	2	0	4	128	33.3333	100	inf	0.00168331	1	0.021606	1	1	0	1	1
group_7872		hypothetical protein	2	0	4	128	33.3333	100	inf	0.00168331	1	0.021606	1	1	0	1	1
group_7894		hypothetical protein	2	0	4	128	33.3333	100	inf	0.00168331	1	0.021606	1	1	0	1	1
group_7909		hypothetical protein	2	0	4	128	33.3333	100	inf	0.00168331	1	0.021606	1	1	0	1	1
group_8067	alr	Alanine racemase	2	0	4	128	33.3333	100	inf	0.00168331	1	0.021606	1	1	0	1	1
mdtC_2		Multidrug resistance protein MdtC	2	0	4	128	33.3333	100	inf	0.00168331	1	0.021606	1	1	0	1	1
group_8338		hypothetical protein	2	0	4	128	33.3333	100	inf	0.00168331	1	0.021606	1	1	0	1	1
aqdC1		2-heptyl-3-hydroxy-4-quinolone dioxygenase AqdC1	2	0	4	128	33.3333	100	inf	0.00168331	1	0.021606	1	1	0	1	1
group_8368		hypothetical protein	2	0	4	128	33.3333	100	inf	0.00168331	1	0.021606	1	1	0	1	1
group_8369		hypothetical protein	2	0	4	128	33.3333	100	inf	0.00168331	1	0.021606	1	1	0	1	1
group_8497	bcgIA	Restriction enzyme BgcI subunit alpha	2	0	4	128	33.3333	100	inf	0.00168331	1	0.021606	1	1	0	1	1
group_8533		hypothetical protein	2	0	4	128	33.3333	100	inf	0.00168331	1	0.021606	1	1	0	1	1
group_8538		hypothetical protein	2	0	4	128	33.3333	100	inf	0.00168331	1	0.021606	1	1	0	1	1
recD_2		RecBCD enzyme subunit RecD	2	0	4	128	33.3333	100	inf	0.00168331	1	0.021606	1	1	0	1	1
group_8558	recB_3	RecBCD enzyme subunit RecB	2	0	4	128	33.3333	100	inf	0.00168331	1	0.021606	1	1	0	1	1
group_8559	recB	RecBCD enzyme subunit RecB	2	0	4	128	33.3333	100	inf	0.00168331	1	0.021606	1	1	0	1	1
group_8585		hypothetical protein	2	0	4	128	33.3333	100	inf	0.00168331	1	0.021606	1	1	0	1	1
group_8589		hypothetical protein	2	0	4	128	33.3333	100	inf	0.00168331	1	0.021606	1	1	0	1	1
group_8592		hypothetical protein	2	0	4	128	33.3333	100	inf	0.00168331	1	0.021606	1	1	0	1	1
group_8597	mepM	Murein DD-endopeptidase MepM	2	0	4	128	33.3333	100	inf	0.00168331	1	0.021606	1	1	0	1	1
group_8620		hypothetical protein	2	0	4	128	33.3333	100	inf	0.00168331	1	0.021606	1	1	0	1	1
group_8629		hypothetical protein	2	0	4	128	33.3333	100	inf	0.00168331	1	0.021606	1	1	0	1	1
group_8908	gluD	NAD-specific glutamate dehydrogenase	2	0	4	128	33.3333	100	inf	0.00168331	1	0.021606	1	1	0	1	1
group_9121		hypothetical protein	2	0	4	128	33.3333	100	inf	0.00168331	1	0.021606	1	1	0	1	1
group_9253	bcr_1	hypothetical protein	2	0	4	128	33.3333	100	inf	0.00168331	1	0.021606	1	1	0	1	1
group_9266		hypothetical protein	2	0	4	128	33.3333	100	inf	0.00168331	1	0.021606	1	1	0	1	1
group_9480		hypothetical protein	2	0	4	128	33.3333	100	inf	0.00168331	1	0.021606	1	1	0	1	1
group_9489	apaH_1	Bis(5'-nucleosyl)-tetraphosphatase, symmetrical	2	0	4	128	33.3333	100	inf	0.00168331	1	0.021606	1	1	0	1	1
group_9546		hypothetical protein	2	0	4	128	33.3333	100	inf	0.00168331	1	0.021606	1	1	0	1	1
group_9561		Protein adenylyltransferase NmFic	2	0	4	128	33.3333	100	inf	0.00168331	1	0.021606	1	1	0	1	1
group_9571		hypothetical protein	2	0	4	128	33.3333	100	inf	0.00168331	1	0.021606	1	1	0	1	1
group_9575		hypothetical protein	2	0	4	128	33.3333	100	inf	0.00168331	1	0.021606	1	1	0	1	1
group_9592		hypothetical protein	2	0	4	128	33.3333	100	inf	0.00168331	1	0.021606	1	1	0	1	1
group_9594		hypothetical protein	2	0	4	128	33.3333	100	inf	0.00168331	1	0.021606	1	1	0	1	1
mlaC_2		hypothetical protein	2	0	4	128	33.3333	100	inf	0.00168331	1	0.021606	1	1	0	1	1
group_9630		hypothetical protein	2	0	4	128	33.3333	100	inf	0.00168331	1	0.021606	1	1	0	1	1
group_9872		hypothetical protein	2	0	4	128	33.3333	100	inf	0.00168331	1	0.021606	1	1	0	1	1
higA_2		Antitoxin HigA	2	0	4	128	33.3333	100	inf	0.00168331	1	0.021606	1	1	0	1	1
group_10199		hypothetical protein	1	0	5	128	16.6667	100	inf	0.0447761	1	0.326658	1	1	0	1	1
group_10297		hypothetical protein	1	0	5	128	16.6667	100	inf	0.0447761	1	0.326658	1	1	0	1	1
group_10298		hypothetical protein	1	0	5	128	16.6667	100	inf	0.0447761	1	0.326658	1	1	0	1	1
group_10299		hypothetical protein	1	0	5	128	16.6667	100	inf	0.0447761	1	0.326658	1	1	0	1	1
group_10306		Galactitol 2-dehydrogenase	1	0	5	128	16.6667	100	inf	0.0447761	1	0.326658	1	1	0	1	1
group_10361	namA	NADPH dehydrogenase	1	0	5	128	16.6667	100	inf	0.0447761	1	0.326658	1	1	0	1	1
group_10582		putative zinc protease	1	0	5	128	16.6667	100	inf	0.0447761	1	0.326658	1	1	0	1	1
group_10629		hypothetical protein	1	0	5	128	16.6667	100	inf	0.0447761	1	0.326658	1	1	0	1	1
ldh_2		L-lactate dehydrogenase	1	0	5	128	16.6667	100	inf	0.0447761	1	0.326658	1	1	0	1	1
group_10639		hypothetical protein	1	0	5	128	16.6667	100	inf	0.0447761	1	0.326658	1	1	0	1	1
group_10656		hypothetical protein	1	0	5	128	16.6667	100	inf	0.0447761	1	0.326658	1	1	0	1	1
tpiA_1		Triosephosphate isomerase	1	0	5	128	16.6667	100	inf	0.0447761	1	0.326658	1	1	0	1	1
group_10664		hypothetical protein	1	0	5	128	16.6667	100	inf	0.0447761	1	0.326658	1	1	0	1	1
group_10668		hypothetical protein	1	0	5	128	16.6667	100	inf	0.0447761	1	0.326658	1	1	0	1	1
group_10679		hypothetical protein	1	0	5	128	16.6667	100	inf	0.0447761	1	0.326658	1	1	0	1	1
group_10681		hypothetical protein	1	0	5	128	16.6667	100	inf	0.0447761	1	0.326658	1	1	0	1	1
group_10685		hypothetical protein	1	0	5	128	16.6667	100	inf	0.0447761	1	0.326658	1	1	0	1	1
group_10691		hypothetical protein	1	0	5	128	16.6667	100	inf	0.0447761	1	0.326658	1	1	0	1	1
group_10723		hypothetical protein	1	0	5	128	16.6667	100	inf	0.0447761	1	0.326658	1	1	0	1	1
group_10724		hypothetical protein	1	0	5	128	16.6667	100	inf	0.0447761	1	0.326658	1	1	0	1	1
group_10725		hypothetical protein	1	0	5	128	16.6667	100	inf	0.0447761	1	0.326658	1	1	0	1	1
group_10726		hypothetical protein	1	0	5	128	16.6667	100	inf	0.0447761	1	0.326658	1	1	0	1	1
group_10727		hypothetical protein	1	0	5	128	16.6667	100	inf	0.0447761	1	0.326658	1	1	0	1	1
group_10728		hypothetical protein	1	0	5	128	16.6667	100	inf	0.0447761	1	0.326658	1	1	0	1	1
rlmK_3		Ribosomal RNA large subunit methyltransferase K	1	0	5	128	16.6667	100	inf	0.0447761	1	0.326658	1	1	0	1	1
group_10730		hypothetical protein	1	0	5	128	16.6667	100	inf	0.0447761	1	0.326658	1	1	0	1	1
group_10732		hypothetical protein	1	0	5	128	16.6667	100	inf	0.0447761	1	0.326658	1	1	0	1	1
group_10733		hypothetical protein	1	0	5	128	16.6667	100	inf	0.0447761	1	0.326658	1	1	0	1	1
group_10734		hypothetical protein	1	0	5	128	16.6667	100	inf	0.0447761	1	0.326658	1	1	0	1	1
group_10737		hypothetical protein	1	0	5	128	16.6667	100	inf	0.0447761	1	0.326658	1	1	0	1	1
group_1075		hypothetical protein	1	0	5	128	16.6667	100	inf	0.0447761	1	0.326658	1	1	0	1	1
group_10751	fptA	Fe(3+)-pyochelin receptor	1	0	5	128	16.6667	100	inf	0.0447761	1	0.326658	1	1	0	1	1
group_10755		hypothetical protein	1	0	5	128	16.6667	100	inf	0.0447761	1	0.326658	1	1	0	1	1
rlhA		23S rRNA 5-hydroxycytidine synthase	1	0	5	128	16.6667	100	inf	0.0447761	1	0.326658	1	1	0	1	1
group_10778		hypothetical protein	1	0	5	128	16.6667	100	inf	0.0447761	1	0.326658	1	1	0	1	1
group_10779		hypothetical protein	1	0	5	128	16.6667	100	inf	0.0447761	1	0.326658	1	1	0	1	1
fcuA_2		Ferrichrome receptor FcuA	1	0	5	128	16.6667	100	inf	0.0447761	1	0.326658	1	1	0	1	1
group_10786		hypothetical protein	1	0	5	128	16.6667	100	inf	0.0447761	1	0.326658	1	1	0	1	1
group_10792		hypothetical protein	1	0	5	128	16.6667	100	inf	0.0447761	1	0.326658	1	1	0	1	1
group_10800		hypothetical protein	1	0	5	128	16.6667	100	inf	0.0447761	1	0.326658	1	1	0	1	1
group_10803		hypothetical protein	1	0	5	128	16.6667	100	inf	0.0447761	1	0.326658	1	1	0	1	1
group_1091	prlC_1	Oligopeptidase A	1	0	5	128	16.6667	100	inf	0.0447761	1	0.326658	1	1	0	1	1
group_1092	prlC_2	Oligopeptidase A	1	0	5	128	16.6667	100	inf	0.0447761	1	0.326658	1	1	0	1	1
group_1097	tufA_2	Elongation factor Tu	1	0	5	128	16.6667	100	inf	0.0447761	1	0.326658	1	1	0	1	1
group_114		hypothetical protein	1	0	5	128	16.6667	100	inf	0.0447761	1	0.326658	1	1	0	1	1
pheT_3		Phenylalanine--tRNA ligase beta subunit	1	0	5	128	16.6667	100	inf	0.0447761	1	0.326658	1	1	0	1	1
trmB_2		tRNA (guanine-N(7)-)-methyltransferase	1	0	5	128	16.6667	100	inf	0.0447761	1	0.326658	1	1	0	1	1
trmB_1		tRNA (guanine-N(7)-)-methyltransferase	1	0	5	128	16.6667	100	inf	0.0447761	1	0.326658	1	1	0	1	1
group_11829		hypothetical protein	1	0	5	128	16.6667	100	inf	0.0447761	1	0.326658	1	1	0	1	1
group_11830		hypothetical protein	1	0	5	128	16.6667	100	inf	0.0447761	1	0.326658	1	1	0	1	1
group_11840		putative oxidoreductase/MSMEI_2347	1	0	5	128	16.6667	100	inf	0.0447761	1	0.326658	1	1	0	1	1
gnd_2		6-phosphogluconate dehydrogenase, decarboxylating	1	0	5	128	16.6667	100	inf	0.0447761	1	0.326658	1	1	0	1	1
group_1197	proS_1	Proline--tRNA ligase	1	0	5	128	16.6667	100	inf	0.0447761	1	0.326658	1	1	0	1	1
group_1198	proS_2	Proline--tRNA ligase	1	0	5	128	16.6667	100	inf	0.0447761	1	0.326658	1	1	0	1	1
group_12099		hypothetical protein	1	0	5	128	16.6667	100	inf	0.0447761	1	0.326658	1	1	0	1	1
group_1216	speE_1	Polyamine aminopropyltransferase	1	0	5	128	16.6667	100	inf	0.0447761	1	0.326658	1	1	0	1	1
rph_2		Ribonuclease PH	1	0	5	128	16.6667	100	inf	0.0447761	1	0.326658	1	1	0	1	1
group_12429		hypothetical protein	1	0	5	128	16.6667	100	inf	0.0447761	1	0.326658	1	1	0	1	1
group_12447		hypothetical protein	1	0	5	128	16.6667	100	inf	0.0447761	1	0.326658	1	1	0	1	1
group_12456		hypothetical protein	1	0	5	128	16.6667	100	inf	0.0447761	1	0.326658	1	1	0	1	1
group_12462		hypothetical protein	1	0	5	128	16.6667	100	inf	0.0447761	1	0.326658	1	1	0	1	1
group_12470	yagA	putative protein YagA	1	0	5	128	16.6667	100	inf	0.0447761	1	0.326658	1	1	0	1	1
group_12475		hypothetical protein	1	0	5	128	16.6667	100	inf	0.0447761	1	0.326658	1	1	0	1	1
group_12478		hypothetical protein	1	0	5	128	16.6667	100	inf	0.0447761	1	0.326658	1	1	0	1	1
group_12490		hypothetical protein	1	0	5	128	16.6667	100	inf	0.0447761	1	0.326658	1	1	0	1	1
group_12491		hypothetical protein	1	0	5	128	16.6667	100	inf	0.0447761	1	0.326658	1	1	0	1	1
group_12508		hypothetical protein	1	0	5	128	16.6667	100	inf	0.0447761	1	0.326658	1	1	0	1	1
group_12511		hypothetical protein	1	0	5	128	16.6667	100	inf	0.0447761	1	0.326658	1	1	0	1	1
group_12517		hypothetical protein	1	0	5	128	16.6667	100	inf	0.0447761	1	0.326658	1	1	0	1	1
group_12519		hypothetical protein	1	0	5	128	16.6667	100	inf	0.0447761	1	0.326658	1	1	0	1	1
group_12521		hypothetical protein	1	0	5	128	16.6667	100	inf	0.0447761	1	0.326658	1	1	0	1	1
group_12531		hypothetical protein	1	0	5	128	16.6667	100	inf	0.0447761	1	0.326658	1	1	0	1	1
group_12580		hypothetical protein	1	0	5	128	16.6667	100	inf	0.0447761	1	0.326658	1	1	0	1	1
group_12589		hypothetical protein	1	0	5	128	16.6667	100	inf	0.0447761	1	0.326658	1	1	0	1	1
group_12609	esiB_2	Secretory immunoglobulin A-binding protein EsiB	1	0	5	128	16.6667	100	inf	0.0447761	1	0.326658	1	1	0	1	1
group_12613		hypothetical protein	1	0	5	128	16.6667	100	inf	0.0447761	1	0.326658	1	1	0	1	1
group_12618		hypothetical protein	1	0	5	128	16.6667	100	inf	0.0447761	1	0.326658	1	1	0	1	1
group_12625		hypothetical protein	1	0	5	128	16.6667	100	inf	0.0447761	1	0.326658	1	1	0	1	1
group_12635		hypothetical protein	1	0	5	128	16.6667	100	inf	0.0447761	1	0.326658	1	1	0	1	1
group_12636		hypothetical protein	1	0	5	128	16.6667	100	inf	0.0447761	1	0.326658	1	1	0	1	1
group_12638		hypothetical protein	1	0	5	128	16.6667	100	inf	0.0447761	1	0.326658	1	1	0	1	1
group_12639		hypothetical protein	1	0	5	128	16.6667	100	inf	0.0447761	1	0.326658	1	1	0	1	1
group_12641		hypothetical protein	1	0	5	128	16.6667	100	inf	0.0447761	1	0.326658	1	1	0	1	1
group_12642		hypothetical protein	1	0	5	128	16.6667	100	inf	0.0447761	1	0.326658	1	1	0	1	1
group_12644		hypothetical protein	1	0	5	128	16.6667	100	inf	0.0447761	1	0.326658	1	1	0	1	1
group_12646		putative HTH-type transcriptional regulator	1	0	5	128	16.6667	100	inf	0.0447761	1	0.326658	1	1	0	1	1
group_12648		putative HTH-type transcriptional regulator	1	0	5	128	16.6667	100	inf	0.0447761	1	0.326658	1	1	0	1	1
group_12649		hypothetical protein	1	0	5	128	16.6667	100	inf	0.0447761	1	0.326658	1	1	0	1	1
group_12650		hypothetical protein	1	0	5	128	16.6667	100	inf	0.0447761	1	0.326658	1	1	0	1	1
group_12652		hypothetical protein	1	0	5	128	16.6667	100	inf	0.0447761	1	0.326658	1	1	0	1	1
group_12653		hypothetical protein	1	0	5	128	16.6667	100	inf	0.0447761	1	0.326658	1	1	0	1	1
group_12654		hypothetical protein	1	0	5	128	16.6667	100	inf	0.0447761	1	0.326658	1	1	0	1	1
group_12660		hypothetical protein	1	0	5	128	16.6667	100	inf	0.0447761	1	0.326658	1	1	0	1	1
group_12680		hypothetical protein	1	0	5	128	16.6667	100	inf	0.0447761	1	0.326658	1	1	0	1	1
group_12682		hypothetical protein	1	0	5	128	16.6667	100	inf	0.0447761	1	0.326658	1	1	0	1	1
group_12700		IS4 family transposase ISRm16	1	0	5	128	16.6667	100	inf	0.0447761	1	0.326658	1	1	0	1	1
group_12701		IS4 family transposase ISRm16	1	0	5	128	16.6667	100	inf	0.0447761	1	0.326658	1	1	0	1	1
group_12702		IS4 family transposase ISRm16	1	0	5	128	16.6667	100	inf	0.0447761	1	0.326658	1	1	0	1	1
group_12736		hypothetical protein	1	0	5	128	16.6667	100	inf	0.0447761	1	0.326658	1	1	0	1	1
group_12738		hypothetical protein	1	0	5	128	16.6667	100	inf	0.0447761	1	0.326658	1	1	0	1	1
group_12741		hypothetical protein	1	0	5	128	16.6667	100	inf	0.0447761	1	0.326658	1	1	0	1	1
group_1275		hypothetical protein	1	0	5	128	16.6667	100	inf	0.0447761	1	0.326658	1	1	0	1	1
group_12751		hypothetical protein	1	0	5	128	16.6667	100	inf	0.0447761	1	0.326658	1	1	0	1	1
group_12770		hypothetical protein	1	0	5	128	16.6667	100	inf	0.0447761	1	0.326658	1	1	0	1	1
group_12778		hypothetical protein	1	0	5	128	16.6667	100	inf	0.0447761	1	0.326658	1	1	0	1	1
group_12790		hypothetical protein	1	0	5	128	16.6667	100	inf	0.0447761	1	0.326658	1	1	0	1	1
group_12801		hypothetical protein	1	0	5	128	16.6667	100	inf	0.0447761	1	0.326658	1	1	0	1	1
group_12803		hypothetical protein	1	0	5	128	16.6667	100	inf	0.0447761	1	0.326658	1	1	0	1	1
group_12808		hypothetical protein	1	0	5	128	16.6667	100	inf	0.0447761	1	0.326658	1	1	0	1	1
group_12810		hypothetical protein	1	0	5	128	16.6667	100	inf	0.0447761	1	0.326658	1	1	0	1	1
group_1283		hypothetical protein	1	0	5	128	16.6667	100	inf	0.0447761	1	0.326658	1	1	0	1	1
rpoB_1		DNA-directed RNA polymerase subunit beta	1	0	5	128	16.6667	100	inf	0.0447761	1	0.326658	1	1	0	1	1
rpoB_2		DNA-directed RNA polymerase subunit beta	1	0	5	128	16.6667	100	inf	0.0447761	1	0.326658	1	1	0	1	1
rpoB_5		DNA-directed RNA polymerase subunit beta	1	0	5	128	16.6667	100	inf	0.0447761	1	0.326658	1	1	0	1	1
accB_1		Biotin carboxyl carrier protein of acetyl-CoA carboxylase	1	0	5	128	16.6667	100	inf	0.0447761	1	0.326658	1	1	0	1	1
group_133	pilE1_2	Fimbrial protein	1	0	5	128	16.6667	100	inf	0.0447761	1	0.326658	1	1	0	1	1
group_1386	fabG_2	3-oxoacyl-[acyl-carrier-protein] reductase FabG	1	0	5	128	16.6667	100	inf	0.0447761	1	0.326658	1	1	0	1	1
group_1387	fabG_1	3-oxoacyl-[acyl-carrier-protein] reductase FabG	1	0	5	128	16.6667	100	inf	0.0447761	1	0.326658	1	1	0	1	1
group_1407	copA_2	Copper-exporting P-type ATPase	1	0	5	128	16.6667	100	inf	0.0447761	1	0.326658	1	1	0	1	1
group_1426		hypothetical protein	1	0	5	128	16.6667	100	inf	0.0447761	1	0.326658	1	1	0	1	1
miaB_2		tRNA-2-methylthio-N(6)-dimethylallyladenosine synthase	1	0	5	128	16.6667	100	inf	0.0447761	1	0.326658	1	1	0	1	1
group_1431	miaB_1	tRNA-2-methylthio-N(6)-dimethylallyladenosine synthase	1	0	5	128	16.6667	100	inf	0.0447761	1	0.326658	1	1	0	1	1
group_1438	metG_2	Methionine--tRNA ligase	1	0	5	128	16.6667	100	inf	0.0447761	1	0.326658	1	1	0	1	1
group_144	aceF	Dihydrolipoyllysine-residue acetyltransferase component of pyruvate dehydrogenase complex	1	0	5	128	16.6667	100	inf	0.0447761	1	0.326658	1	1	0	1	1
ftsH_3		ATP-dependent zinc metalloprotease FtsH	1	0	5	128	16.6667	100	inf	0.0447761	1	0.326658	1	1	0	1	1
ftsH_4		ATP-dependent zinc metalloprotease FtsH	1	0	5	128	16.6667	100	inf	0.0447761	1	0.326658	1	1	0	1	1
group_1443	ftsH_1	ATP-dependent zinc metalloprotease FtsH	1	0	5	128	16.6667	100	inf	0.0447761	1	0.326658	1	1	0	1	1
group_1454	ileS_2	Isoleucine--tRNA ligase	1	0	5	128	16.6667	100	inf	0.0447761	1	0.326658	1	1	0	1	1
group_1455	ileS_1	Isoleucine--tRNA ligase	1	0	5	128	16.6667	100	inf	0.0447761	1	0.326658	1	1	0	1	1
group_14810		hypothetical protein	1	0	5	128	16.6667	100	inf	0.0447761	1	0.326658	1	1	0	1	1
group_14811		hypothetical protein	1	0	5	128	16.6667	100	inf	0.0447761	1	0.326658	1	1	0	1	1
group_14819		hypothetical protein	1	0	5	128	16.6667	100	inf	0.0447761	1	0.326658	1	1	0	1	1
mnmA_1		tRNA-specific 2-thiouridylase MnmA	1	0	5	128	16.6667	100	inf	0.0447761	1	0.326658	1	1	0	1	1
dnaK_1		Chaperone protein DnaK	1	0	5	128	16.6667	100	inf	0.0447761	1	0.326658	1	1	0	1	1
group_1531	dnaK_2	Chaperone protein DnaK	1	0	5	128	16.6667	100	inf	0.0447761	1	0.326658	1	1	0	1	1
pta_2		Phosphate acetyltransferase	1	0	5	128	16.6667	100	inf	0.0447761	1	0.326658	1	1	0	1	1
pta_1		Phosphate acetyltransferase	1	0	5	128	16.6667	100	inf	0.0447761	1	0.326658	1	1	0	1	1
group_1537		hypothetical protein	1	0	5	128	16.6667	100	inf	0.0447761	1	0.326658	1	1	0	1	1
group_1538		hypothetical protein	1	0	5	128	16.6667	100	inf	0.0447761	1	0.326658	1	1	0	1	1
nrdA_3		Ribonucleoside-diphosphate reductase 1 subunit alpha	1	0	5	128	16.6667	100	inf	0.0447761	1	0.326658	1	1	0	1	1
group_1554	nrdA_2	Ribonucleoside-diphosphate reductase 1 subunit alpha	1	0	5	128	16.6667	100	inf	0.0447761	1	0.326658	1	1	0	1	1
group_1555	nrdA_1	Ribonucleoside-diphosphate reductase 1 subunit alpha	1	0	5	128	16.6667	100	inf	0.0447761	1	0.326658	1	1	0	1	1
group_1561	pyrG_2	CTP synthase	1	0	5	128	16.6667	100	inf	0.0447761	1	0.326658	1	1	0	1	1
pyrG_3		CTP synthase	1	0	5	128	16.6667	100	inf	0.0447761	1	0.326658	1	1	0	1	1
pyrG_1		CTP synthase	1	0	5	128	16.6667	100	inf	0.0447761	1	0.326658	1	1	0	1	1
group_16378		hypothetical protein	1	0	5	128	16.6667	100	inf	0.0447761	1	0.326658	1	1	0	1	1
group_16379		hypothetical protein	1	0	5	128	16.6667	100	inf	0.0447761	1	0.326658	1	1	0	1	1
group_16409		hypothetical protein	1	0	5	128	16.6667	100	inf	0.0447761	1	0.326658	1	1	0	1	1
gyrA_2		DNA gyrase subunit A	1	0	5	128	16.6667	100	inf	0.0447761	1	0.326658	1	1	0	1	1
gyrA_3		DNA gyrase subunit A	1	0	5	128	16.6667	100	inf	0.0447761	1	0.326658	1	1	0	1	1
group_16425		hypothetical protein	1	0	5	128	16.6667	100	inf	0.0447761	1	0.326658	1	1	0	1	1
gyrA_1		DNA gyrase subunit A	1	0	5	128	16.6667	100	inf	0.0447761	1	0.326658	1	1	0	1	1
gyrA_4		DNA gyrase subunit A	1	0	5	128	16.6667	100	inf	0.0447761	1	0.326658	1	1	0	1	1
group_16489		hypothetical protein	1	0	5	128	16.6667	100	inf	0.0447761	1	0.326658	1	1	0	1	1
group_16490		hypothetical protein	1	0	5	128	16.6667	100	inf	0.0447761	1	0.326658	1	1	0	1	1
group_16492		hypothetical protein	1	0	5	128	16.6667	100	inf	0.0447761	1	0.326658	1	1	0	1	1
group_16500		hypothetical protein	1	0	5	128	16.6667	100	inf	0.0447761	1	0.326658	1	1	0	1	1
group_16502		hypothetical protein	1	0	5	128	16.6667	100	inf	0.0447761	1	0.326658	1	1	0	1	1
group_16503		hypothetical protein	1	0	5	128	16.6667	100	inf	0.0447761	1	0.326658	1	1	0	1	1
group_16504		hypothetical protein	1	0	5	128	16.6667	100	inf	0.0447761	1	0.326658	1	1	0	1	1
group_16505		hypothetical protein	1	0	5	128	16.6667	100	inf	0.0447761	1	0.326658	1	1	0	1	1
group_16507		hypothetical protein	1	0	5	128	16.6667	100	inf	0.0447761	1	0.326658	1	1	0	1	1
group_16508		hypothetical protein	1	0	5	128	16.6667	100	inf	0.0447761	1	0.326658	1	1	0	1	1
group_16510		hypothetical protein	1	0	5	128	16.6667	100	inf	0.0447761	1	0.326658	1	1	0	1	1
group_16511		hypothetical protein	1	0	5	128	16.6667	100	inf	0.0447761	1	0.326658	1	1	0	1	1
group_16513		hypothetical protein	1	0	5	128	16.6667	100	inf	0.0447761	1	0.326658	1	1	0	1	1
group_16514		hypothetical protein	1	0	5	128	16.6667	100	inf	0.0447761	1	0.326658	1	1	0	1	1
group_16517		hypothetical protein	1	0	5	128	16.6667	100	inf	0.0447761	1	0.326658	1	1	0	1	1
group_16530		hypothetical protein	1	0	5	128	16.6667	100	inf	0.0447761	1	0.326658	1	1	0	1	1
metN_3		Methionine import ATP-binding protein MetN	1	0	5	128	16.6667	100	inf	0.0447761	1	0.326658	1	1	0	1	1
group_1657	cysA_1	Sulfate/thiosulfate import ATP-binding protein CysA	1	0	5	128	16.6667	100	inf	0.0447761	1	0.326658	1	1	0	1	1
group_1658		hypothetical protein	1	0	5	128	16.6667	100	inf	0.0447761	1	0.326658	1	1	0	1	1
metN_2		Methionine import ATP-binding protein MetN	1	0	5	128	16.6667	100	inf	0.0447761	1	0.326658	1	1	0	1	1
metN_1		Methionine import ATP-binding protein MetN	1	0	5	128	16.6667	100	inf	0.0447761	1	0.326658	1	1	0	1	1
era_2		GTPase Era	1	0	5	128	16.6667	100	inf	0.0447761	1	0.326658	1	1	0	1	1
group_1663	era_1	GTPase Era	1	0	5	128	16.6667	100	inf	0.0447761	1	0.326658	1	1	0	1	1
group_1664		hypothetical protein	1	0	5	128	16.6667	100	inf	0.0447761	1	0.326658	1	1	0	1	1
group_16641		hypothetical protein	1	0	5	128	16.6667	100	inf	0.0447761	1	0.326658	1	1	0	1	1
uvrA_1		UvrABC system protein A	1	0	5	128	16.6667	100	inf	0.0447761	1	0.326658	1	1	0	1	1
group_16720		hypothetical protein	1	0	5	128	16.6667	100	inf	0.0447761	1	0.326658	1	1	0	1	1
group_16721		hypothetical protein	1	0	5	128	16.6667	100	inf	0.0447761	1	0.326658	1	1	0	1	1
group_1673		hypothetical protein	1	0	5	128	16.6667	100	inf	0.0447761	1	0.326658	1	1	0	1	1
argG_3		Argininosuccinate synthase	1	0	5	128	16.6667	100	inf	0.0447761	1	0.326658	1	1	0	1	1
argG_4		Argininosuccinate synthase	1	0	5	128	16.6667	100	inf	0.0447761	1	0.326658	1	1	0	1	1
argG_1		Argininosuccinate synthase	1	0	5	128	16.6667	100	inf	0.0447761	1	0.326658	1	1	0	1	1
argG_2		Argininosuccinate synthase	1	0	5	128	16.6667	100	inf	0.0447761	1	0.326658	1	1	0	1	1
recR_2		Recombination protein RecR	1	0	5	128	16.6667	100	inf	0.0447761	1	0.326658	1	1	0	1	1
mnmE_1		tRNA modification GTPase MnmE	1	0	5	128	16.6667	100	inf	0.0447761	1	0.326658	1	1	0	1	1
mnmE_2		tRNA modification GTPase MnmE	1	0	5	128	16.6667	100	inf	0.0447761	1	0.326658	1	1	0	1	1
mnmE_3		tRNA modification GTPase MnmE	1	0	5	128	16.6667	100	inf	0.0447761	1	0.326658	1	1	0	1	1
group_174	murE_2	UDP-N-acetylmuramoyl-L-alanyl-D-glutamate--2,6-diaminopimelate ligase	1	0	5	128	16.6667	100	inf	0.0447761	1	0.326658	1	1	0	1	1
group_1755		hypothetical protein	1	0	5	128	16.6667	100	inf	0.0447761	1	0.326658	1	1	0	1	1
group_1790	glmM_1	Phosphoglucosamine mutase	1	0	5	128	16.6667	100	inf	0.0447761	1	0.326658	1	1	0	1	1
glmM_2		Phosphoglucosamine mutase	1	0	5	128	16.6667	100	inf	0.0447761	1	0.326658	1	1	0	1	1
group_1797	trpB_1	Tryptophan synthase beta chain	1	0	5	128	16.6667	100	inf	0.0447761	1	0.326658	1	1	0	1	1
metK_1		S-adenosylmethionine synthase	1	0	5	128	16.6667	100	inf	0.0447761	1	0.326658	1	1	0	1	1
group_1801	metK_2	S-adenosylmethionine synthase	1	0	5	128	16.6667	100	inf	0.0447761	1	0.326658	1	1	0	1	1
hisS_1		Histidine--tRNA ligase	1	0	5	128	16.6667	100	inf	0.0447761	1	0.326658	1	1	0	1	1
pyrI_1		Aspartate carbamoyltransferase regulatory chain	1	0	5	128	16.6667	100	inf	0.0447761	1	0.326658	1	1	0	1	1
group_1844	lon_2	Lon protease	1	0	5	128	16.6667	100	inf	0.0447761	1	0.326658	1	1	0	1	1
group_1853		hypothetical protein	1	0	5	128	16.6667	100	inf	0.0447761	1	0.326658	1	1	0	1	1
algC_1		Phosphomannomutase/phosphoglucomutase	1	0	5	128	16.6667	100	inf	0.0447761	1	0.326658	1	1	0	1	1
group_187		hypothetical protein	1	0	5	128	16.6667	100	inf	0.0447761	1	0.326658	1	1	0	1	1
group_1893	ilvA	L-threonine dehydratase biosynthetic IlvA	1	0	5	128	16.6667	100	inf	0.0447761	1	0.326658	1	1	0	1	1
group_1894		hypothetical protein	1	0	5	128	16.6667	100	inf	0.0447761	1	0.326658	1	1	0	1	1
group_1910		hypothetical protein	1	0	5	128	16.6667	100	inf	0.0447761	1	0.326658	1	1	0	1	1
group_1917		hypothetical protein	1	0	5	128	16.6667	100	inf	0.0447761	1	0.326658	1	1	0	1	1
mnmG_1		tRNA uridine 5-carboxymethylaminomethyl modification enzyme MnmG	1	0	5	128	16.6667	100	inf	0.0447761	1	0.326658	1	1	0	1	1
mnmG_2		tRNA uridine 5-carboxymethylaminomethyl modification enzyme MnmG	1	0	5	128	16.6667	100	inf	0.0447761	1	0.326658	1	1	0	1	1
group_1938		hypothetical protein	1	0	5	128	16.6667	100	inf	0.0447761	1	0.326658	1	1	0	1	1
group_1940	glmS_2	Glutamine--fructose-6-phosphate aminotransferase [isomerizing]	1	0	5	128	16.6667	100	inf	0.0447761	1	0.326658	1	1	0	1	1
glmS_1		Glutamine--fructose-6-phosphate aminotransferase [isomerizing]	1	0	5	128	16.6667	100	inf	0.0447761	1	0.326658	1	1	0	1	1
group_1942		hypothetical protein	1	0	5	128	16.6667	100	inf	0.0447761	1	0.326658	1	1	0	1	1
msbA_3		Lipid A export ATP-binding/permease protein MsbA	1	0	5	128	16.6667	100	inf	0.0447761	1	0.326658	1	1	0	1	1
group_1947		hypothetical protein	1	0	5	128	16.6667	100	inf	0.0447761	1	0.326658	1	1	0	1	1
group_1956		hypothetical protein	1	0	5	128	16.6667	100	inf	0.0447761	1	0.326658	1	1	0	1	1
queA_3		S-adenosylmethionine:tRNA ribosyltransferase-isomerase	1	0	5	128	16.6667	100	inf	0.0447761	1	0.326658	1	1	0	1	1
group_1962	queA_1	S-adenosylmethionine:tRNA ribosyltransferase-isomerase	1	0	5	128	16.6667	100	inf	0.0447761	1	0.326658	1	1	0	1	1
queA_2		S-adenosylmethionine:tRNA ribosyltransferase-isomerase	1	0	5	128	16.6667	100	inf	0.0447761	1	0.326658	1	1	0	1	1
group_1981	norM	Multidrug resistance protein NorM	1	0	5	128	16.6667	100	inf	0.0447761	1	0.326658	1	1	0	1	1
mdtK		Multidrug resistance protein MdtK	1	0	5	128	16.6667	100	inf	0.0447761	1	0.326658	1	1	0	1	1
group_2026		hypothetical protein	1	0	5	128	16.6667	100	inf	0.0447761	1	0.326658	1	1	0	1	1
group_2032		hypothetical protein	1	0	5	128	16.6667	100	inf	0.0447761	1	0.326658	1	1	0	1	1
group_2033		hypothetical protein	1	0	5	128	16.6667	100	inf	0.0447761	1	0.326658	1	1	0	1	1
ispG_1		4-hydroxy-3-methylbut-2-en-1-yl diphosphate synthase (ferredoxin)	1	0	5	128	16.6667	100	inf	0.0447761	1	0.326658	1	1	0	1	1
group_2090	yidC_1	Membrane protein insertase YidC	1	0	5	128	16.6667	100	inf	0.0447761	1	0.326658	1	1	0	1	1
yidC_2		Membrane protein insertase YidC	1	0	5	128	16.6667	100	inf	0.0447761	1	0.326658	1	1	0	1	1
group_2096	rhlE_2	ATP-dependent RNA helicase RhlE	1	0	5	128	16.6667	100	inf	0.0447761	1	0.326658	1	1	0	1	1
group_2135	queC_2	7-cyano-7-deazaguanine synthase	1	0	5	128	16.6667	100	inf	0.0447761	1	0.326658	1	1	0	1	1
group_2138	bfr_1	Bacterioferritin	1	0	5	128	16.6667	100	inf	0.0447761	1	0.326658	1	1	0	1	1
group_2146	gmk	Guanylate kinase	1	0	5	128	16.6667	100	inf	0.0447761	1	0.326658	1	1	0	1	1
group_2250	narG_1	Respiratory nitrate reductase 1 alpha chain	1	0	5	128	16.6667	100	inf	0.0447761	1	0.326658	1	1	0	1	1
narZ		Respiratory nitrate reductase 2 alpha chain	1	0	5	128	16.6667	100	inf	0.0447761	1	0.326658	1	1	0	1	1
group_2252	narG_2	Respiratory nitrate reductase 1 alpha chain	1	0	5	128	16.6667	100	inf	0.0447761	1	0.326658	1	1	0	1	1
prmB_2		50S ribosomal protein L3 glutamine methyltransferase	1	0	5	128	16.6667	100	inf	0.0447761	1	0.326658	1	1	0	1	1
ilvC_1		Ketol-acid reductoisomerase (NADP(+))	1	0	5	128	16.6667	100	inf	0.0447761	1	0.326658	1	1	0	1	1
ilvC_3		Ketol-acid reductoisomerase (NADP(+))	1	0	5	128	16.6667	100	inf	0.0447761	1	0.326658	1	1	0	1	1
ilvC_2		Ketol-acid reductoisomerase (NADP(+))	1	0	5	128	16.6667	100	inf	0.0447761	1	0.326658	1	1	0	1	1
acpP_5		Acyl carrier protein	1	0	5	128	16.6667	100	inf	0.0447761	1	0.326658	1	1	0	1	1
group_2303	prfC_2	Peptide chain release factor RF3	1	0	5	128	16.6667	100	inf	0.0447761	1	0.326658	1	1	0	1	1
group_2304	prfC_1	Peptide chain release factor 3	1	0	5	128	16.6667	100	inf	0.0447761	1	0.326658	1	1	0	1	1
gatB_2		Aspartyl/glutamyl-tRNA(Asn/Gln) amidotransferase subunit B	1	0	5	128	16.6667	100	inf	0.0447761	1	0.326658	1	1	0	1	1
gatB_1		Aspartyl/glutamyl-tRNA(Asn/Gln) amidotransferase subunit B	1	0	5	128	16.6667	100	inf	0.0447761	1	0.326658	1	1	0	1	1
group_2339	macB	Macrolide export ATP-binding/permease protein MacB	1	0	5	128	16.6667	100	inf	0.0447761	1	0.326658	1	1	0	1	1
group_2385		hypothetical protein	1	0	5	128	16.6667	100	inf	0.0447761	1	0.326658	1	1	0	1	1
dinB1		DNA polymerase IV 1	1	0	5	128	16.6667	100	inf	0.0447761	1	0.326658	1	1	0	1	1
hutX		Intracellular heme transport protein HutX	1	0	5	128	16.6667	100	inf	0.0447761	1	0.326658	1	1	0	1	1
uvrB_2		UvrABC system protein B	1	0	5	128	16.6667	100	inf	0.0447761	1	0.326658	1	1	0	1	1
group_25036		hypothetical protein	1	0	5	128	16.6667	100	inf	0.0447761	1	0.326658	1	1	0	1	1
group_25038		hypothetical protein	1	0	5	128	16.6667	100	inf	0.0447761	1	0.326658	1	1	0	1	1
group_25040		hypothetical protein	1	0	5	128	16.6667	100	inf	0.0447761	1	0.326658	1	1	0	1	1
group_25049		hypothetical protein	1	0	5	128	16.6667	100	inf	0.0447761	1	0.326658	1	1	0	1	1
group_25052		hypothetical protein	1	0	5	128	16.6667	100	inf	0.0447761	1	0.326658	1	1	0	1	1
group_25054		hypothetical protein	1	0	5	128	16.6667	100	inf	0.0447761	1	0.326658	1	1	0	1	1
group_25057		hypothetical protein	1	0	5	128	16.6667	100	inf	0.0447761	1	0.326658	1	1	0	1	1
group_25058		hypothetical protein	1	0	5	128	16.6667	100	inf	0.0447761	1	0.326658	1	1	0	1	1
group_25061		hypothetical protein	1	0	5	128	16.6667	100	inf	0.0447761	1	0.326658	1	1	0	1	1
group_25062		hypothetical protein	1	0	5	128	16.6667	100	inf	0.0447761	1	0.326658	1	1	0	1	1
group_25063		hypothetical protein	1	0	5	128	16.6667	100	inf	0.0447761	1	0.326658	1	1	0	1	1
group_25064		hypothetical protein	1	0	5	128	16.6667	100	inf	0.0447761	1	0.326658	1	1	0	1	1
group_25071		hypothetical protein	1	0	5	128	16.6667	100	inf	0.0447761	1	0.326658	1	1	0	1	1
group_25072		hypothetical protein	1	0	5	128	16.6667	100	inf	0.0447761	1	0.326658	1	1	0	1	1
group_25073		hypothetical protein	1	0	5	128	16.6667	100	inf	0.0447761	1	0.326658	1	1	0	1	1
group_25074		hypothetical protein	1	0	5	128	16.6667	100	inf	0.0447761	1	0.326658	1	1	0	1	1
group_25076		hypothetical protein	1	0	5	128	16.6667	100	inf	0.0447761	1	0.326658	1	1	0	1	1
group_25077		hypothetical protein	1	0	5	128	16.6667	100	inf	0.0447761	1	0.326658	1	1	0	1	1
group_25079		hypothetical protein	1	0	5	128	16.6667	100	inf	0.0447761	1	0.326658	1	1	0	1	1
group_25086		hypothetical protein	1	0	5	128	16.6667	100	inf	0.0447761	1	0.326658	1	1	0	1	1
group_25090		hypothetical protein	1	0	5	128	16.6667	100	inf	0.0447761	1	0.326658	1	1	0	1	1
group_25091		hypothetical protein	1	0	5	128	16.6667	100	inf	0.0447761	1	0.326658	1	1	0	1	1
group_25092		hypothetical protein	1	0	5	128	16.6667	100	inf	0.0447761	1	0.326658	1	1	0	1	1
group_25096		hypothetical protein	1	0	5	128	16.6667	100	inf	0.0447761	1	0.326658	1	1	0	1	1
group_25097		hypothetical protein	1	0	5	128	16.6667	100	inf	0.0447761	1	0.326658	1	1	0	1	1
group_25102		hypothetical protein	1	0	5	128	16.6667	100	inf	0.0447761	1	0.326658	1	1	0	1	1
group_25103		hypothetical protein	1	0	5	128	16.6667	100	inf	0.0447761	1	0.326658	1	1	0	1	1
group_25105		hypothetical protein	1	0	5	128	16.6667	100	inf	0.0447761	1	0.326658	1	1	0	1	1
group_25108		hypothetical protein	1	0	5	128	16.6667	100	inf	0.0447761	1	0.326658	1	1	0	1	1
group_25109	pglD	UDP-N-acetylbacillosamine N-acetyltransferase	1	0	5	128	16.6667	100	inf	0.0447761	1	0.326658	1	1	0	1	1
group_25111		hypothetical protein	1	0	5	128	16.6667	100	inf	0.0447761	1	0.326658	1	1	0	1	1
group_25115		hypothetical protein	1	0	5	128	16.6667	100	inf	0.0447761	1	0.326658	1	1	0	1	1
group_25120		hypothetical protein	1	0	5	128	16.6667	100	inf	0.0447761	1	0.326658	1	1	0	1	1
group_25129		hypothetical protein	1	0	5	128	16.6667	100	inf	0.0447761	1	0.326658	1	1	0	1	1
group_25131		hypothetical protein	1	0	5	128	16.6667	100	inf	0.0447761	1	0.326658	1	1	0	1	1
group_25132		hypothetical protein	1	0	5	128	16.6667	100	inf	0.0447761	1	0.326658	1	1	0	1	1
group_25141		hypothetical protein	1	0	5	128	16.6667	100	inf	0.0447761	1	0.326658	1	1	0	1	1
group_25144		hypothetical protein	1	0	5	128	16.6667	100	inf	0.0447761	1	0.326658	1	1	0	1	1
group_25154		hypothetical protein	1	0	5	128	16.6667	100	inf	0.0447761	1	0.326658	1	1	0	1	1
group_25163		hypothetical protein	1	0	5	128	16.6667	100	inf	0.0447761	1	0.326658	1	1	0	1	1
group_25172		hypothetical protein	1	0	5	128	16.6667	100	inf	0.0447761	1	0.326658	1	1	0	1	1
group_25180		hypothetical protein	1	0	5	128	16.6667	100	inf	0.0447761	1	0.326658	1	1	0	1	1
group_25184		hypothetical protein	1	0	5	128	16.6667	100	inf	0.0447761	1	0.326658	1	1	0	1	1
group_25196		hypothetical protein	1	0	5	128	16.6667	100	inf	0.0447761	1	0.326658	1	1	0	1	1
group_25205		hypothetical protein	1	0	5	128	16.6667	100	inf	0.0447761	1	0.326658	1	1	0	1	1
group_25206		hypothetical protein	1	0	5	128	16.6667	100	inf	0.0447761	1	0.326658	1	1	0	1	1
group_25208		hypothetical protein	1	0	5	128	16.6667	100	inf	0.0447761	1	0.326658	1	1	0	1	1
group_25210		hypothetical protein	1	0	5	128	16.6667	100	inf	0.0447761	1	0.326658	1	1	0	1	1
group_25211		hypothetical protein	1	0	5	128	16.6667	100	inf	0.0447761	1	0.326658	1	1	0	1	1
group_25213		hypothetical protein	1	0	5	128	16.6667	100	inf	0.0447761	1	0.326658	1	1	0	1	1
group_25215		hypothetical protein	1	0	5	128	16.6667	100	inf	0.0447761	1	0.326658	1	1	0	1	1
group_25220		hypothetical protein	1	0	5	128	16.6667	100	inf	0.0447761	1	0.326658	1	1	0	1	1
group_25227		hypothetical protein	1	0	5	128	16.6667	100	inf	0.0447761	1	0.326658	1	1	0	1	1
group_25229		hypothetical protein	1	0	5	128	16.6667	100	inf	0.0447761	1	0.326658	1	1	0	1	1
group_25231		hypothetical protein	1	0	5	128	16.6667	100	inf	0.0447761	1	0.326658	1	1	0	1	1
group_25234		hypothetical protein	1	0	5	128	16.6667	100	inf	0.0447761	1	0.326658	1	1	0	1	1
group_25235		hypothetical protein	1	0	5	128	16.6667	100	inf	0.0447761	1	0.326658	1	1	0	1	1
group_25236		hypothetical protein	1	0	5	128	16.6667	100	inf	0.0447761	1	0.326658	1	1	0	1	1
group_25237		hypothetical protein	1	0	5	128	16.6667	100	inf	0.0447761	1	0.326658	1	1	0	1	1
group_25238		hypothetical protein	1	0	5	128	16.6667	100	inf	0.0447761	1	0.326658	1	1	0	1	1
group_25239		hypothetical protein	1	0	5	128	16.6667	100	inf	0.0447761	1	0.326658	1	1	0	1	1
group_25251		hypothetical protein	1	0	5	128	16.6667	100	inf	0.0447761	1	0.326658	1	1	0	1	1
group_25254		hypothetical protein	1	0	5	128	16.6667	100	inf	0.0447761	1	0.326658	1	1	0	1	1
group_25255		hypothetical protein	1	0	5	128	16.6667	100	inf	0.0447761	1	0.326658	1	1	0	1	1
group_25260		hypothetical protein	1	0	5	128	16.6667	100	inf	0.0447761	1	0.326658	1	1	0	1	1
group_25261		hypothetical protein	1	0	5	128	16.6667	100	inf	0.0447761	1	0.326658	1	1	0	1	1
group_25265		hypothetical protein	1	0	5	128	16.6667	100	inf	0.0447761	1	0.326658	1	1	0	1	1
group_25268		hypothetical protein	1	0	5	128	16.6667	100	inf	0.0447761	1	0.326658	1	1	0	1	1
group_25278		hypothetical protein	1	0	5	128	16.6667	100	inf	0.0447761	1	0.326658	1	1	0	1	1
group_25287		hypothetical protein	1	0	5	128	16.6667	100	inf	0.0447761	1	0.326658	1	1	0	1	1
group_25308		hypothetical protein	1	0	5	128	16.6667	100	inf	0.0447761	1	0.326658	1	1	0	1	1
group_25317		hypothetical protein	1	0	5	128	16.6667	100	inf	0.0447761	1	0.326658	1	1	0	1	1
group_25318		hypothetical protein	1	0	5	128	16.6667	100	inf	0.0447761	1	0.326658	1	1	0	1	1
group_2533	ilvD_1	Dihydroxy-acid dehydratase	1	0	5	128	16.6667	100	inf	0.0447761	1	0.326658	1	1	0	1	1
ilvD_3		Dihydroxy-acid dehydratase	1	0	5	128	16.6667	100	inf	0.0447761	1	0.326658	1	1	0	1	1
group_25343		hypothetical protein	1	0	5	128	16.6667	100	inf	0.0447761	1	0.326658	1	1	0	1	1
group_25345		hypothetical protein	1	0	5	128	16.6667	100	inf	0.0447761	1	0.326658	1	1	0	1	1
group_25347		hypothetical protein	1	0	5	128	16.6667	100	inf	0.0447761	1	0.326658	1	1	0	1	1
group_25349		hypothetical protein	1	0	5	128	16.6667	100	inf	0.0447761	1	0.326658	1	1	0	1	1
ilvD_2		Dihydroxy-acid dehydratase	1	0	5	128	16.6667	100	inf	0.0447761	1	0.326658	1	1	0	1	1
group_25357		hypothetical protein	1	0	5	128	16.6667	100	inf	0.0447761	1	0.326658	1	1	0	1	1
group_25358		hypothetical protein	1	0	5	128	16.6667	100	inf	0.0447761	1	0.326658	1	1	0	1	1
group_25359		hypothetical protein	1	0	5	128	16.6667	100	inf	0.0447761	1	0.326658	1	1	0	1	1
group_25361		hypothetical protein	1	0	5	128	16.6667	100	inf	0.0447761	1	0.326658	1	1	0	1	1
group_25363		hypothetical protein	1	0	5	128	16.6667	100	inf	0.0447761	1	0.326658	1	1	0	1	1
group_25365		hypothetical protein	1	0	5	128	16.6667	100	inf	0.0447761	1	0.326658	1	1	0	1	1
group_25367		hypothetical protein	1	0	5	128	16.6667	100	inf	0.0447761	1	0.326658	1	1	0	1	1
group_25369		hypothetical protein	1	0	5	128	16.6667	100	inf	0.0447761	1	0.326658	1	1	0	1	1
group_25371		hypothetical protein	1	0	5	128	16.6667	100	inf	0.0447761	1	0.326658	1	1	0	1	1
group_25372		hypothetical protein	1	0	5	128	16.6667	100	inf	0.0447761	1	0.326658	1	1	0	1	1
group_25374		hypothetical protein	1	0	5	128	16.6667	100	inf	0.0447761	1	0.326658	1	1	0	1	1
group_25375		hypothetical protein	1	0	5	128	16.6667	100	inf	0.0447761	1	0.326658	1	1	0	1	1
group_25376		hypothetical protein	1	0	5	128	16.6667	100	inf	0.0447761	1	0.326658	1	1	0	1	1
group_25377		hypothetical protein	1	0	5	128	16.6667	100	inf	0.0447761	1	0.326658	1	1	0	1	1
group_25380		hypothetical protein	1	0	5	128	16.6667	100	inf	0.0447761	1	0.326658	1	1	0	1	1
group_25382		hypothetical protein	1	0	5	128	16.6667	100	inf	0.0447761	1	0.326658	1	1	0	1	1
group_25384		hypothetical protein	1	0	5	128	16.6667	100	inf	0.0447761	1	0.326658	1	1	0	1	1
group_25386		hypothetical protein	1	0	5	128	16.6667	100	inf	0.0447761	1	0.326658	1	1	0	1	1
group_25387		hypothetical protein	1	0	5	128	16.6667	100	inf	0.0447761	1	0.326658	1	1	0	1	1
group_25388		hypothetical protein	1	0	5	128	16.6667	100	inf	0.0447761	1	0.326658	1	1	0	1	1
group_25389		hypothetical protein	1	0	5	128	16.6667	100	inf	0.0447761	1	0.326658	1	1	0	1	1
group_25391		hypothetical protein	1	0	5	128	16.6667	100	inf	0.0447761	1	0.326658	1	1	0	1	1
group_25392		hypothetical protein	1	0	5	128	16.6667	100	inf	0.0447761	1	0.326658	1	1	0	1	1
group_25393		hypothetical protein	1	0	5	128	16.6667	100	inf	0.0447761	1	0.326658	1	1	0	1	1
group_25394		hypothetical protein	1	0	5	128	16.6667	100	inf	0.0447761	1	0.326658	1	1	0	1	1
group_25396		hypothetical protein	1	0	5	128	16.6667	100	inf	0.0447761	1	0.326658	1	1	0	1	1
group_25397		hypothetical protein	1	0	5	128	16.6667	100	inf	0.0447761	1	0.326658	1	1	0	1	1
group_25398		hypothetical protein	1	0	5	128	16.6667	100	inf	0.0447761	1	0.326658	1	1	0	1	1
group_25400		hypothetical protein	1	0	5	128	16.6667	100	inf	0.0447761	1	0.326658	1	1	0	1	1
group_25401		hypothetical protein	1	0	5	128	16.6667	100	inf	0.0447761	1	0.326658	1	1	0	1	1
group_25403		hypothetical protein	1	0	5	128	16.6667	100	inf	0.0447761	1	0.326658	1	1	0	1	1
group_25404		hypothetical protein	1	0	5	128	16.6667	100	inf	0.0447761	1	0.326658	1	1	0	1	1
group_25405		hypothetical protein	1	0	5	128	16.6667	100	inf	0.0447761	1	0.326658	1	1	0	1	1
group_25407		hypothetical protein	1	0	5	128	16.6667	100	inf	0.0447761	1	0.326658	1	1	0	1	1
group_25409		hypothetical protein	1	0	5	128	16.6667	100	inf	0.0447761	1	0.326658	1	1	0	1	1
group_25410		hypothetical protein	1	0	5	128	16.6667	100	inf	0.0447761	1	0.326658	1	1	0	1	1
group_25411		hypothetical protein	1	0	5	128	16.6667	100	inf	0.0447761	1	0.326658	1	1	0	1	1
group_25413		hypothetical protein	1	0	5	128	16.6667	100	inf	0.0447761	1	0.326658	1	1	0	1	1
group_25417		hypothetical protein	1	0	5	128	16.6667	100	inf	0.0447761	1	0.326658	1	1	0	1	1
group_25418		hypothetical protein	1	0	5	128	16.6667	100	inf	0.0447761	1	0.326658	1	1	0	1	1
group_25422	rplC	50S ribosomal protein L3	1	0	5	128	16.6667	100	inf	0.0447761	1	0.326658	1	1	0	1	1
group_25429		hypothetical protein	1	0	5	128	16.6667	100	inf	0.0447761	1	0.326658	1	1	0	1	1
group_25433		hypothetical protein	1	0	5	128	16.6667	100	inf	0.0447761	1	0.326658	1	1	0	1	1
group_25435		hypothetical protein	1	0	5	128	16.6667	100	inf	0.0447761	1	0.326658	1	1	0	1	1
group_25440		hypothetical protein	1	0	5	128	16.6667	100	inf	0.0447761	1	0.326658	1	1	0	1	1
group_25446		hypothetical protein	1	0	5	128	16.6667	100	inf	0.0447761	1	0.326658	1	1	0	1	1
group_25450		hypothetical protein	1	0	5	128	16.6667	100	inf	0.0447761	1	0.326658	1	1	0	1	1
group_25451		hypothetical protein	1	0	5	128	16.6667	100	inf	0.0447761	1	0.326658	1	1	0	1	1
group_25453	tsaC	Threonylcarbamoyl-AMP synthase	1	0	5	128	16.6667	100	inf	0.0447761	1	0.326658	1	1	0	1	1
group_25455		hypothetical protein	1	0	5	128	16.6667	100	inf	0.0447761	1	0.326658	1	1	0	1	1
group_25456		hypothetical protein	1	0	5	128	16.6667	100	inf	0.0447761	1	0.326658	1	1	0	1	1
group_25458		hypothetical protein	1	0	5	128	16.6667	100	inf	0.0447761	1	0.326658	1	1	0	1	1
group_25462		hypothetical protein	1	0	5	128	16.6667	100	inf	0.0447761	1	0.326658	1	1	0	1	1
group_25471		hypothetical protein	1	0	5	128	16.6667	100	inf	0.0447761	1	0.326658	1	1	0	1	1
group_25472		hypothetical protein	1	0	5	128	16.6667	100	inf	0.0447761	1	0.326658	1	1	0	1	1
group_25473		hypothetical protein	1	0	5	128	16.6667	100	inf	0.0447761	1	0.326658	1	1	0	1	1
group_25474		hypothetical protein	1	0	5	128	16.6667	100	inf	0.0447761	1	0.326658	1	1	0	1	1
group_25475		hypothetical protein	1	0	5	128	16.6667	100	inf	0.0447761	1	0.326658	1	1	0	1	1
group_25476		hypothetical protein	1	0	5	128	16.6667	100	inf	0.0447761	1	0.326658	1	1	0	1	1
group_25477		hypothetical protein	1	0	5	128	16.6667	100	inf	0.0447761	1	0.326658	1	1	0	1	1
group_25478		hypothetical protein	1	0	5	128	16.6667	100	inf	0.0447761	1	0.326658	1	1	0	1	1
group_25479		hypothetical protein	1	0	5	128	16.6667	100	inf	0.0447761	1	0.326658	1	1	0	1	1
group_25480		hypothetical protein	1	0	5	128	16.6667	100	inf	0.0447761	1	0.326658	1	1	0	1	1
group_25481		hypothetical protein	1	0	5	128	16.6667	100	inf	0.0447761	1	0.326658	1	1	0	1	1
group_25482		hypothetical protein	1	0	5	128	16.6667	100	inf	0.0447761	1	0.326658	1	1	0	1	1
group_25483		hypothetical protein	1	0	5	128	16.6667	100	inf	0.0447761	1	0.326658	1	1	0	1	1
group_25484		hypothetical protein	1	0	5	128	16.6667	100	inf	0.0447761	1	0.326658	1	1	0	1	1
group_2555		hypothetical protein	1	0	5	128	16.6667	100	inf	0.0447761	1	0.326658	1	1	0	1	1
group_2562		hypothetical protein	1	0	5	128	16.6667	100	inf	0.0447761	1	0.326658	1	1	0	1	1
group_2563		hypothetical protein	1	0	5	128	16.6667	100	inf	0.0447761	1	0.326658	1	1	0	1	1
group_2567		hypothetical protein	1	0	5	128	16.6667	100	inf	0.0447761	1	0.326658	1	1	0	1	1
group_2652		hypothetical protein	1	0	5	128	16.6667	100	inf	0.0447761	1	0.326658	1	1	0	1	1
group_26523		hypothetical protein	1	0	5	128	16.6667	100	inf	0.0447761	1	0.326658	1	1	0	1	1
group_26525		hypothetical protein	1	0	5	128	16.6667	100	inf	0.0447761	1	0.326658	1	1	0	1	1
group_26526		hypothetical protein	1	0	5	128	16.6667	100	inf	0.0447761	1	0.326658	1	1	0	1	1
group_26527		hypothetical protein	1	0	5	128	16.6667	100	inf	0.0447761	1	0.326658	1	1	0	1	1
group_26528		hypothetical protein	1	0	5	128	16.6667	100	inf	0.0447761	1	0.326658	1	1	0	1	1
group_2653		hypothetical protein	1	0	5	128	16.6667	100	inf	0.0447761	1	0.326658	1	1	0	1	1
group_26530		hypothetical protein	1	0	5	128	16.6667	100	inf	0.0447761	1	0.326658	1	1	0	1	1
group_26538		hypothetical protein	1	0	5	128	16.6667	100	inf	0.0447761	1	0.326658	1	1	0	1	1
group_26539		hypothetical protein	1	0	5	128	16.6667	100	inf	0.0447761	1	0.326658	1	1	0	1	1
group_2654		hypothetical protein	1	0	5	128	16.6667	100	inf	0.0447761	1	0.326658	1	1	0	1	1
group_26543		hypothetical protein	1	0	5	128	16.6667	100	inf	0.0447761	1	0.326658	1	1	0	1	1
group_26545		hypothetical protein	1	0	5	128	16.6667	100	inf	0.0447761	1	0.326658	1	1	0	1	1
group_26548		hypothetical protein	1	0	5	128	16.6667	100	inf	0.0447761	1	0.326658	1	1	0	1	1
group_26550		hypothetical protein	1	0	5	128	16.6667	100	inf	0.0447761	1	0.326658	1	1	0	1	1
group_26551		hypothetical protein	1	0	5	128	16.6667	100	inf	0.0447761	1	0.326658	1	1	0	1	1
group_26552		hypothetical protein	1	0	5	128	16.6667	100	inf	0.0447761	1	0.326658	1	1	0	1	1
group_26553		hypothetical protein	1	0	5	128	16.6667	100	inf	0.0447761	1	0.326658	1	1	0	1	1
group_26554		hypothetical protein	1	0	5	128	16.6667	100	inf	0.0447761	1	0.326658	1	1	0	1	1
group_26555		hypothetical protein	1	0	5	128	16.6667	100	inf	0.0447761	1	0.326658	1	1	0	1	1
group_26556		hypothetical protein	1	0	5	128	16.6667	100	inf	0.0447761	1	0.326658	1	1	0	1	1
group_26557		hypothetical protein	1	0	5	128	16.6667	100	inf	0.0447761	1	0.326658	1	1	0	1	1
group_26558		hypothetical protein	1	0	5	128	16.6667	100	inf	0.0447761	1	0.326658	1	1	0	1	1
group_26559		hypothetical protein	1	0	5	128	16.6667	100	inf	0.0447761	1	0.326658	1	1	0	1	1
group_26560		hypothetical protein	1	0	5	128	16.6667	100	inf	0.0447761	1	0.326658	1	1	0	1	1
group_26562		hypothetical protein	1	0	5	128	16.6667	100	inf	0.0447761	1	0.326658	1	1	0	1	1
group_26565		hypothetical protein	1	0	5	128	16.6667	100	inf	0.0447761	1	0.326658	1	1	0	1	1
[truncated: 2,075 more rows]

## Sheet: Diag. COGs CASK Clade
Table S5. Diagnostic genes for the CASK clade
Gene	Non-unique Gene name	Annotation	Number_pos_present_in	Number_neg_present_in	Number_pos_not_present_in	Number_neg_not_present_in	Sensitivity	Specificity	Indication	Odds_ratio	Naive_p	Bonferroni_p	Benjamini_H_p
yeiR		Zinc-binding GTPase YeiR	76	0	2	56	97.4359	100	98.7179	inf	6.67817e-36	1.98435e-31	4.61477e-33
ppk		Polyphosphate kinase	76	0	2	56	97.4359	100	98.7179	inf	6.67817e-36	1.98435e-31	4.61477e-33
hprK		HPr kinase/phosphorylase	76	0	2	56	97.4359	100	98.7179	inf	6.67817e-36	1.98435e-31	4.61477e-33
folD		Bifunctional protein FolD protein	76	0	2	56	97.4359	100	98.7179	inf	6.67817e-36	1.98435e-31	4.61477e-33
corC		Magnesium and cobalt efflux protein CorC	76	0	2	56	97.4359	100	98.7179	inf	6.67817e-36	1.98435e-31	4.61477e-33
ycfH		putative metal-dependent hydrolase YcfH	76	0	2	56	97.4359	100	98.7179	inf	6.67817e-36	1.98435e-31	4.61477e-33
ddl		D-alanine--D-alanine ligase	76	0	2	56	97.4359	100	98.7179	inf	6.67817e-36	1.98435e-31	4.61477e-33
petC		Ammonia monooxygenase gamma subunit	76	0	2	56	97.4359	100	98.7179	inf	6.67817e-36	1.98435e-31	4.61477e-33
coaD		Phosphopantetheine adenylyltransferase	76	0	2	56	97.4359	100	98.7179	inf	6.67817e-36	1.98435e-31	4.61477e-33
ackA		Acetate kinase	76	0	2	56	97.4359	100	98.7179	inf	6.67817e-36	1.98435e-31	4.61477e-33
mrdA		Peptidoglycan D,D-transpeptidase MrdA	76	0	2	56	97.4359	100	98.7179	inf	6.67817e-36	1.98435e-31	4.61477e-33
sspB		hypothetical protein	76	0	2	56	97.4359	100	98.7179	inf	6.67817e-36	1.98435e-31	4.61477e-33
pncC		Nicotinamide-nucleotide amidohydrolase PncC	76	0	2	56	97.4359	100	98.7179	inf	6.67817e-36	1.98435e-31	4.61477e-33
zur		Zinc uptake regulation protein	76	0	2	56	97.4359	100	98.7179	inf	6.67817e-36	1.98435e-31	4.61477e-33
cyaY		Iron-sulfur cluster assembly protein CyaY	76	0	2	56	97.4359	100	98.7179	inf	6.67817e-36	1.98435e-31	4.61477e-33
rplY		50S ribosomal protein L25	76	0	2	56	97.4359	100	98.7179	inf	6.67817e-36	1.98435e-31	4.61477e-33
minE		Cell division topological specificity factor	76	0	2	56	97.4359	100	98.7179	inf	6.67817e-36	1.98435e-31	4.61477e-33
hup		DNA-binding protein HU	76	0	2	56	97.4359	100	98.7179	inf	6.67817e-36	1.98435e-31	4.61477e-33
group_5933		hypothetical protein	76	0	2	56	97.4359	100	98.7179	inf	6.67817e-36	1.98435e-31	4.61477e-33
spuE		Spermidine-binding periplasmic protein SpuE	76	0	2	56	97.4359	100	98.7179	inf	6.67817e-36	1.98435e-31	4.61477e-33
ftsZ		Cell division protein FtsZ	76	0	2	56	97.4359	100	98.7179	inf	6.67817e-36	1.98435e-31	4.61477e-33
sspA		Stringent starvation protein A	75	0	3	56	96.1538	100	98.0769	inf	1.31337e-34	3.90256e-30	7.09556e-32
hom		Homoserine dehydrogenase	75	0	3	56	96.1538	100	98.0769	inf	1.31337e-34	3.90256e-30	7.09556e-32
group_4170		RNA-binding protein	75	0	3	56	96.1538	100	98.0769	inf	1.31337e-34	3.90256e-30	7.09556e-32
dapE		Succinyl-diaminopimelate desuccinylase	75	0	3	56	96.1538	100	98.0769	inf	1.31337e-34	3.90256e-30	7.09556e-32
mltF_3		Membrane-bound lytic murein transglycosylase F	75	0	3	56	96.1538	100	98.0769	inf	1.31337e-34	3.90256e-30	7.09556e-32
ubiK		Ubiquinone biosynthesis accessory factor UbiK	75	0	3	56	96.1538	100	98.0769	inf	1.31337e-34	3.90256e-30	7.09556e-32
ccsA		Cytochrome c biogenesis protein CcsA	75	0	3	56	96.1538	100	98.0769	inf	1.31337e-34	3.90256e-30	7.09556e-32
lolD		Lipoprotein-releasing system ATP-binding protein LolD	75	0	3	56	96.1538	100	98.0769	inf	1.31337e-34	3.90256e-30	7.09556e-32
fabZ		3-hydroxyacyl-[acyl-carrier-protein] dehydratase FabZ	75	0	3	56	96.1538	100	98.0769	inf	1.31337e-34	3.90256e-30	7.09556e-32
lon		Lon protease	74	0	4	56	94.8718	100	97.4359	inf	1.97006e-33	5.85384e-29	9.59645e-31
rhlE_2		ATP-dependent RNA helicase RhlE	74	0	4	56	94.8718	100	97.4359	inf	1.97006e-33	5.85384e-29	9.59645e-31
metZ		O-succinylhomoserine sulfhydrylase	74	0	4	56	94.8718	100	97.4359	inf	1.97006e-33	5.85384e-29	9.59645e-31
queC		7-cyano-7-deazaguanine synthase	76	2	2	54	97.4359	96.4286	96.9322	1026	1.87013e-32	5.55689e-28	8.41953e-30
group_1911		Universal stress protein	73	0	5	56	93.5897	100	96.7949	inf	2.40347e-32	7.14168e-28	9.78312e-30
mlaD		Intermembrane phospholipid transport system binding protein MlaD	73	0	5	56	93.5897	100	96.7949	inf	2.40347e-32	7.14168e-28	9.78312e-30
group_5633		hypothetical protein	73	0	5	56	93.5897	100	96.7949	inf	2.40347e-32	7.14168e-28	9.78312e-30
group_5881		hypothetical protein	73	0	5	56	93.5897	100	96.7949	inf	2.40347e-32	7.14168e-28	9.78312e-30
ilvE		Branched-chain-amino-acid aminotransferase	73	0	5	56	93.5897	100	96.7949	inf	2.40347e-32	7.14168e-28	9.78312e-30
ctpA		hypothetical protein	73	0	5	56	93.5897	100	96.7949	inf	2.40347e-32	7.14168e-28	9.78312e-30
rpsQ		30S ribosomal protein S17	75	2	3	54	96.1538	96.4286	96.2912	675	3.46383e-31	1.02924e-26	1.10371e-28
rplV		50S ribosomal protein L22	75	2	3	54	96.1538	96.4286	96.2912	675	3.46383e-31	1.02924e-26	1.10371e-28
thyA		Thymidylate synthase	72	0	6	56	92.3077	100	96.1538	inf	2.48359e-31	7.37974e-27	8.48246e-29
mepH		hypothetical protein	72	0	6	56	92.3077	100	96.1538	inf	2.48359e-31	7.37974e-27	8.48246e-29
upp		Uracil phosphoribosyltransferase	72	0	6	56	92.3077	100	96.1538	inf	2.48359e-31	7.37974e-27	8.48246e-29
rpiA		Ribose-5-phosphate isomerase A	72	0	6	56	92.3077	100	96.1538	inf	2.48359e-31	7.37974e-27	8.48246e-29
group_5328		hypothetical protein	72	0	6	56	92.3077	100	96.1538	inf	2.48359e-31	7.37974e-27	8.48246e-29
secG		Protein-export membrane protein SecG	72	0	6	56	92.3077	100	96.1538	inf	2.48359e-31	7.37974e-27	8.48246e-29
yiaD		putative lipoprotein YiaD	72	0	6	56	92.3077	100	96.1538	inf	2.48359e-31	7.37974e-27	8.48246e-29
yabJ_2		2-iminobutanoate/2-iminopropanoate deaminase	72	0	6	56	92.3077	100	96.1538	inf	2.48359e-31	7.37974e-27	8.48246e-29
tcyC		L-cystine import ATP-binding protein TcyC	72	0	6	56	92.3077	100	96.1538	inf	2.48359e-31	7.37974e-27	8.48246e-29
secY		Protein translocase subunit SecY	72	0	6	56	92.3077	100	96.1538	inf	2.48359e-31	7.37974e-27	8.48246e-29
group_6373		hypothetical protein	72	0	6	56	92.3077	100	96.1538	inf	2.48359e-31	7.37974e-27	8.48246e-29
aspC		Aspartate aminotransferase	77	4	1	52	98.7179	92.8571	95.7875	1001	3.56587e-31	1.05956e-26	1.10371e-28
rlmK		Ribosomal RNA large subunit methyltransferase K	71	0	7	56	91.0256	100	95.5128	inf	2.23523e-30	6.64176e-26	5.14865e-28
rnpA		Ribonuclease P protein component	71	0	7	56	91.0256	100	95.5128	inf	2.23523e-30	6.64176e-26	5.14865e-28
group_5601		hypothetical protein	71	0	7	56	91.0256	100	95.5128	inf	2.23523e-30	6.64176e-26	5.14865e-28
rimM		Ribosome maturation factor RimM	71	0	7	56	91.0256	100	95.5128	inf	2.23523e-30	6.64176e-26	5.14865e-28
trxA		Thioredoxin 1	71	0	7	56	91.0256	100	95.5128	inf	2.23523e-30	6.64176e-26	5.14865e-28
glk		Glucokinase	71	0	7	56	91.0256	100	95.5128	inf	2.23523e-30	6.64176e-26	5.14865e-28
aroQ		3-dehydroquinate dehydratase	71	0	7	56	91.0256	100	95.5128	inf	2.23523e-30	6.64176e-26	5.14865e-28
fpr_1		Ferredoxin--NADP reductase	71	0	7	56	91.0256	100	95.5128	inf	2.23523e-30	6.64176e-26	5.14865e-28
group_5958		hypothetical protein	71	0	7	56	91.0256	100	95.5128	inf	2.23523e-30	6.64176e-26	5.14865e-28
speE_2		Polyamine aminopropyltransferase	71	0	7	56	91.0256	100	95.5128	inf	2.23523e-30	6.64176e-26	5.14865e-28
murG_1		UDP-N-acetylglucosamine--N-acetylmuramyl-(pentapeptide) pyrophosphoryl-undecaprenol N-acetylglucosamine transferase	71	0	7	56	91.0256	100	95.5128	inf	2.23523e-30	6.64176e-26	5.14865e-28
tcdA		tRNA threonylcarbamoyladenosine dehydratase	71	0	7	56	91.0256	100	95.5128	inf	2.23523e-30	6.64176e-26	5.14865e-28
trmJ		tRNA (cytidine/uridine-2'-O-)-methyltransferase TrmJ	71	0	7	56	91.0256	100	95.5128	inf	2.23523e-30	6.64176e-26	5.14865e-28
group_6365		hypothetical protein	71	0	7	56	91.0256	100	95.5128	inf	2.23523e-30	6.64176e-26	5.14865e-28
recN		DNA repair protein RecN	71	0	7	56	91.0256	100	95.5128	inf	2.23523e-30	6.64176e-26	5.14865e-28
rsmB_1		Ribosomal RNA small subunit methyltransferase B	71	0	7	56	91.0256	100	95.5128	inf	2.23523e-30	6.64176e-26	5.14865e-28
rsgA		Small ribosomal subunit biogenesis GTPase RsgA	71	0	7	56	91.0256	100	95.5128	inf	2.23523e-30	6.64176e-26	5.14865e-28
zwf		Glucose-6-phosphate 1-dehydrogenase	71	0	7	56	91.0256	100	95.5128	inf	2.23523e-30	6.64176e-26	5.14865e-28
ratA		Ribosome association toxin RatA	71	0	7	56	91.0256	100	95.5128	inf	2.23523e-30	6.64176e-26	5.14865e-28
putP		Sodium/proline symporter	70	0	8	56	89.7436	100	94.8718	inf	1.78818e-29	5.31341e-25	3.8226e-27
iscX		Protein IscX	70	0	8	56	89.7436	100	94.8718	inf	1.78818e-29	5.31341e-25	3.8226e-27
pgl		6-phosphogluconolactonase	70	0	8	56	89.7436	100	94.8718	inf	1.78818e-29	5.31341e-25	3.8226e-27
group_5588		hypothetical protein	70	0	8	56	89.7436	100	94.8718	inf	1.78818e-29	5.31341e-25	3.8226e-27
uppP		Undecaprenyl-diphosphatase	70	0	8	56	89.7436	100	94.8718	inf	1.78818e-29	5.31341e-25	3.8226e-27
sdhE		FAD assembly factor SdhE	70	0	8	56	89.7436	100	94.8718	inf	1.78818e-29	5.31341e-25	3.8226e-27
group_6774		hypothetical protein	70	0	8	56	89.7436	100	94.8718	inf	1.78818e-29	5.31341e-25	3.8226e-27
dnaQ		DNA polymerase III subunit epsilon	70	0	8	56	89.7436	100	94.8718	inf	1.78818e-29	5.31341e-25	3.8226e-27
yclO		Petrobactin import system permease protein YclO	71	1	7	55	91.0256	98.2143	94.62	557.857	1.43303e-28	4.25811e-24	2.765e-26
yclQ		Petrobactin-binding protein YclQ	71	1	7	55	91.0256	98.2143	94.62	557.857	1.43303e-28	4.25811e-24	2.765e-26
rsmI_2		Ribosomal RNA small subunit methyltransferase I	72	2	6	54	92.3077	96.4286	94.3681	324	5.47938e-28	1.62814e-23	9.86753e-26
rpmC		50S ribosomal protein L29	72	2	6	54	92.3077	96.4286	94.3681	324	5.47938e-28	1.62814e-23	9.86753e-26
rpmD		50S ribosomal protein L30	72	2	6	54	92.3077	96.4286	94.3681	324	5.47938e-28	1.62814e-23	9.86753e-26
rpsM		30S ribosomal protein S13	72	2	6	54	92.3077	96.4286	94.3681	324	5.47938e-28	1.62814e-23	9.86753e-26
adh		Alcohol dehydrogenase	69	0	9	56	88.4615	100	94.2308	inf	1.29147e-28	3.83746e-24	2.52465e-26
potF		Putrescine-binding periplasmic protein	69	0	9	56	88.4615	100	94.2308	inf	1.29147e-28	3.83746e-24	2.52465e-26
group_5880		hypothetical protein	69	0	9	56	88.4615	100	94.2308	inf	1.29147e-28	3.83746e-24	2.52465e-26
nadE		NH(3)-dependent NAD(+) synthetase	69	0	9	56	88.4615	100	94.2308	inf	1.29147e-28	3.83746e-24	2.52465e-26
mutS2		Endonuclease MutS2	69	0	9	56	88.4615	100	94.2308	inf	1.29147e-28	3.83746e-24	2.52465e-26
lolE		Lipoprotein-releasing system transmembrane protein LolE	69	0	9	56	88.4615	100	94.2308	inf	1.29147e-28	3.83746e-24	2.52465e-26
trkH		Trk system potassium uptake protein TrkH	69	0	9	56	88.4615	100	94.2308	inf	1.29147e-28	3.83746e-24	2.52465e-26
htpX		Protease HtpX	69	0	9	56	88.4615	100	94.2308	inf	1.29147e-28	3.83746e-24	2.52465e-26
group_7400		hypothetical protein	69	0	9	56	88.4615	100	94.2308	inf	1.29147e-28	3.83746e-24	2.52465e-26
tusA		Sulfur carrier protein TusA	71	2	7	54	91.0256	96.4286	93.7271	273.857	4.64837e-27	1.38122e-22	7.4259e-25
rpsK		30S ribosomal protein S11	68	0	10	56	87.1795	100	93.5897	inf	8.52368e-28	2.53273e-23	1.3993e-25
group_5916		hypothetical protein	68	0	10	56	87.1795	100	93.5897	inf	8.52368e-28	2.53273e-23	1.3993e-25
plsX		Phosphate acyltransferase	68	0	10	56	87.1795	100	93.5897	inf	8.52368e-28	2.53273e-23	1.3993e-25
deoD		Purine nucleoside phosphorylase DeoD-type	68	0	10	56	87.1795	100	93.5897	inf	8.52368e-28	2.53273e-23	1.3993e-25
trpA		Tryptophan synthase alpha chain	68	0	10	56	87.1795	100	93.5897	inf	8.52368e-28	2.53273e-23	1.3993e-25
group_7319		hypothetical protein	68	0	10	56	87.1795	100	93.5897	inf	8.52368e-28	2.53273e-23	1.3993e-25
dapF		Diaminopimelate epimerase	68	0	10	56	87.1795	100	93.5897	inf	8.52368e-28	2.53273e-23	1.3993e-25
lysA		Diaminopimelate decarboxylase	68	0	10	56	87.1795	100	93.5897	inf	8.52368e-28	2.53273e-23	1.3993e-25
ispA		Farnesyl diphosphate synthase	68	0	10	56	87.1795	100	93.5897	inf	8.52368e-28	2.53273e-23	1.3993e-25
rplO		50S ribosomal protein L15	68	0	10	56	87.1795	100	93.5897	inf	8.52368e-28	2.53273e-23	1.3993e-25
mltF_1		putative amino-acid ABC transporter-binding protein	68	0	10	56	87.1795	100	93.5897	inf	8.52368e-28	2.53273e-23	1.3993e-25
yaaA		Peroxide stress resistance protein YaaA	68	0	10	56	87.1795	100	93.5897	inf	8.52368e-28	2.53273e-23	1.3993e-25
rplP		50S ribosomal protein L16	68	0	10	56	87.1795	100	93.5897	inf	8.52368e-28	2.53273e-23	1.3993e-25
fis		DNA-binding protein Fis	68	0	10	56	87.1795	100	93.5897	inf	8.52368e-28	2.53273e-23	1.3993e-25
group_5592		hypothetical protein	69	1	9	55	88.4615	98.2143	93.3379	421.667	7.80642e-27	2.3196e-22	1.24043e-24
group_4418		putative protein	73	4	5	52	93.5897	92.8571	93.2234	189.8	2.30091e-26	6.83693e-22	3.43564e-24
group_6327		hypothetical protein	70	2	8	54	89.7436	96.4286	93.0861	236.25	3.50576e-26	1.0417e-21	4.91369e-24
rpmJ		50S ribosomal protein L36	67	0	11	56	85.8974	100	92.9487	inf	1.03834e-26	3.08532e-22	1.56615e-24
glyQ		Glycine--tRNA ligase alpha subunit	67	0	11	56	85.8974	100	92.9487	inf	1.03834e-26	3.08532e-22	1.56615e-24
truB		tRNA pseudouridine synthase B	67	0	11	56	85.8974	100	92.9487	inf	1.03834e-26	3.08532e-22	1.56615e-24
dnaA		Chromosomal replication initiator protein DnaA	67	0	11	56	85.8974	100	92.9487	inf	1.03834e-26	3.08532e-22	1.56615e-24
group_7307		putative FAD-linked oxidoreductase	67	0	11	56	85.8974	100	92.9487	inf	1.03834e-26	3.08532e-22	1.56615e-24
ccoP2		Cbb3-type cytochrome c oxidase subunit CcoP2	67	0	11	56	85.8974	100	92.9487	inf	1.03834e-26	3.08532e-22	1.56615e-24
fadD		Long-chain-fatty-acid--CoA ligase	67	0	11	56	85.8974	100	92.9487	inf	1.03834e-26	3.08532e-22	1.56615e-24
yajC		Sec translocon accessory complex subunit YajC	67	0	11	56	85.8974	100	92.9487	inf	1.03834e-26	3.08532e-22	1.56615e-24
tpiA		Triosephosphate isomerase	68	1	10	55	87.1795	98.2143	92.6969	374	5.00314e-26	1.48663e-21	6.9795e-24
group_5885		hypothetical protein	72	4	6	52	92.3077	92.8571	92.5824	156	2.111e-25	6.27264e-21	2.68062e-23
yhfA		Protein YhfA	69	2	9	54	88.4615	96.4286	92.4451	207	2.38724e-25	7.09345e-21	2.99302e-23
rffH		Glucose-1-phosphate thymidylyltransferase 2	66	0	12	56	84.6154	100	92.3077	inf	3.0272e-26	8.99501e-22	4.32453e-24
group_6339		hypothetical protein	66	0	12	56	84.6154	100	92.3077	inf	3.0272e-26	8.99501e-22	4.32453e-24
queD		hypothetical protein	66	0	12	56	84.6154	100	92.3077	inf	3.0272e-26	8.99501e-22	4.32453e-24
pdxA		4-hydroxythreonine-4-phosphate dehydrogenase	66	0	12	56	84.6154	100	92.3077	inf	3.0272e-26	8.99501e-22	4.32453e-24
ribC		Riboflavin synthase	66	0	12	56	84.6154	100	92.3077	inf	3.0272e-26	8.99501e-22	4.32453e-24
nosY		putative ABC transporter permease protein NosY	66	0	12	56	84.6154	100	92.3077	inf	3.0272e-26	8.99501e-22	4.32453e-24
nosF		putative ABC transporter ATP-binding protein NosF	66	0	12	56	84.6154	100	92.3077	inf	3.0272e-26	8.99501e-22	4.32453e-24
macA		Macrolide export protein MacA	66	0	12	56	84.6154	100	92.3077	inf	3.0272e-26	8.99501e-22	4.32453e-24
rpsS		30S ribosomal protein S19	70	3	8	53	89.7436	94.6429	92.1932	154.583	7.44606e-25	2.21252e-20	8.45891e-23
metP		Methionine import system permease protein MetP	68	2	10	54	87.1795	96.4286	91.804	183.6	2.26643e-24	6.73448e-20	2.38811e-22
yceF		7-methyl-GTP pyrophosphatase	68	2	10	54	87.1795	96.4286	91.804	183.6	2.26643e-24	6.73448e-20	2.38811e-22
glmM		Phosphoglucosamine mutase	65	0	13	56	83.3333	100	91.6667	inf	2.06182e-25	6.12648e-21	2.64072e-23
group_2258	purF	Amidophosphoribosyltransferase	65	0	13	56	83.3333	100	91.6667	inf	2.06182e-25	6.12648e-21	2.64072e-23
cpdA		3',5'-cyclic adenosine monophosphate phosphodiesterase CpdA	65	0	13	56	83.3333	100	91.6667	inf	2.06182e-25	6.12648e-21	2.64072e-23
alsT_1		Amino-acid carrier protein AlsT	65	0	13	56	83.3333	100	91.6667	inf	2.06182e-25	6.12648e-21	2.64072e-23
cmk		Cytidylate kinase	65	0	13	56	83.3333	100	91.6667	inf	2.06182e-25	6.12648e-21	2.64072e-23
folC		Dihydrofolate synthase/folylpolyglutamate synthase	65	0	13	56	83.3333	100	91.6667	inf	2.06182e-25	6.12648e-21	2.64072e-23
murJ		putative lipid II flippase MurJ	65	0	13	56	83.3333	100	91.6667	inf	2.06182e-25	6.12648e-21	2.64072e-23
group_6598		hypothetical protein	65	0	13	56	83.3333	100	91.6667	inf	2.06182e-25	6.12648e-21	2.64072e-23
ccs1		Cytochrome c biogenesis protein Ccs1	65	0	13	56	83.3333	100	91.6667	inf	2.06182e-25	6.12648e-21	2.64072e-23
dadX		Alanine racemase, catabolic	65	0	13	56	83.3333	100	91.6667	inf	2.06182e-25	6.12648e-21	2.64072e-23
lpxB		Lipid-A-disaccharide synthase	65	0	13	56	83.3333	100	91.6667	inf	2.06182e-25	6.12648e-21	2.64072e-23
sdhC		Succinate dehydrogenase cytochrome b556 subunit	65	0	13	56	83.3333	100	91.6667	inf	2.06182e-25	6.12648e-21	2.64072e-23
gpt		Xanthine phosphoribosyltransferase	65	0	13	56	83.3333	100	91.6667	inf	2.06182e-25	6.12648e-21	2.64072e-23
group_8890		hypothetical protein	65	0	13	56	83.3333	100	91.6667	inf	2.06182e-25	6.12648e-21	2.64072e-23
tig		Trigger factor	64	0	14	56	82.0513	100	91.0256	inf	7.88557e-25	2.34312e-20	8.45891e-23
mraZ		Transcriptional regulator MraZ	64	0	14	56	82.0513	100	91.0256	inf	7.88557e-25	2.34312e-20	8.45891e-23
ltxD		Leukotoxin export protein LtxD	64	0	14	56	82.0513	100	91.0256	inf	7.88557e-25	2.34312e-20	8.45891e-23
tal		Transaldolase	64	0	14	56	82.0513	100	91.0256	inf	7.88557e-25	2.34312e-20	8.45891e-23
group_2766	purB	Adenylosuccinate lyase	64	0	14	56	82.0513	100	91.0256	inf	7.88557e-25	2.34312e-20	8.45891e-23
mtrR		HTH-type transcriptional regulator MtrR	64	0	14	56	82.0513	100	91.0256	inf	7.88557e-25	2.34312e-20	8.45891e-23
spoT		Bifunctional (p)ppGpp synthase/hydrolase SpoT	64	0	14	56	82.0513	100	91.0256	inf	7.88557e-25	2.34312e-20	8.45891e-23
fbp_2		Fructose-1,6-bisphosphatase class 1	64	0	14	56	82.0513	100	91.0256	inf	7.88557e-25	2.34312e-20	8.45891e-23
group_5888		putative protein	64	0	14	56	82.0513	100	91.0256	inf	7.88557e-25	2.34312e-20	8.45891e-23
group_5896		hypothetical protein	64	0	14	56	82.0513	100	91.0256	inf	7.88557e-25	2.34312e-20	8.45891e-23
ygaZ		hypothetical protein	64	0	14	56	82.0513	100	91.0256	inf	7.88557e-25	2.34312e-20	8.45891e-23
trmA		tRNA/tmRNA (uracil-C(5))-methyltransferase	64	0	14	56	82.0513	100	91.0256	inf	7.88557e-25	2.34312e-20	8.45891e-23
yceD		Large ribosomal RNA subunit accumulation protein YceD	64	0	14	56	82.0513	100	91.0256	inf	7.88557e-25	2.34312e-20	8.45891e-23
neuA		CMP-N,N'-diacetyllegionaminic acid synthase	64	0	14	56	82.0513	100	91.0256	inf	7.88557e-25	2.34312e-20	8.45891e-23
resA_2		Thiol-disulfide oxidoreductase ResA	64	0	14	56	82.0513	100	91.0256	inf	7.88557e-25	2.34312e-20	8.45891e-23
yqgF		Putative pre-16S rRNA nuclease	64	0	14	56	82.0513	100	91.0256	inf	7.88557e-25	2.34312e-20	8.45891e-23
group_7742		hypothetical protein	64	0	14	56	82.0513	100	91.0256	inf	7.88557e-25	2.34312e-20	8.45891e-23
hemA		Glutamyl-tRNA reductase	64	0	14	56	82.0513	100	91.0256	inf	7.88557e-25	2.34312e-20	8.45891e-23
grxC		Glutaredoxin 3	64	0	14	56	82.0513	100	91.0256	inf	7.88557e-25	2.34312e-20	8.45891e-23
pgpA		Phosphatidylglycerophosphatase A	64	0	14	56	82.0513	100	91.0256	inf	7.88557e-25	2.34312e-20	8.45891e-23
queE		7-carboxy-7-deazaguanine synthase	64	0	14	56	82.0513	100	91.0256	inf	7.88557e-25	2.34312e-20	8.45891e-23
group_8815		hypothetical protein	64	0	14	56	82.0513	100	91.0256	inf	7.88557e-25	2.34312e-20	8.45891e-23
ybeY		Endoribonuclease YbeY	64	0	14	56	82.0513	100	91.0256	inf	7.88557e-25	2.34312e-20	8.45891e-23
group_8877		hypothetical protein	64	0	14	56	82.0513	100	91.0256	inf	7.88557e-25	2.34312e-20	8.45891e-23
group_8894		hypothetical protein	64	0	14	56	82.0513	100	91.0256	inf	7.88557e-25	2.34312e-20	8.45891e-23
lpxP		Lipid A biosynthesis palmitoleoyltransferase	64	0	14	56	82.0513	100	91.0256	inf	7.88557e-25	2.34312e-20	8.45891e-23
mexB		Multidrug resistance protein MexB	64	0	14	56	82.0513	100	91.0256	inf	7.88557e-25	2.34312e-20	8.45891e-23
thrB		Homoserine kinase	64	0	14	56	82.0513	100	91.0256	inf	7.88557e-25	2.34312e-20	8.45891e-23
mltG		Endolytic murein transglycosylase	64	0	14	56	82.0513	100	91.0256	inf	7.88557e-25	2.34312e-20	8.45891e-23
yacG		DNA gyrase inhibitor YacG	64	0	14	56	82.0513	100	91.0256	inf	7.88557e-25	2.34312e-20	8.45891e-23
cheY_1		Chemotaxis protein CheY	72	6	6	50	92.3077	89.2857	90.7967	100	3.402e-23	1.01087e-18	3.11037e-21
group_2320	pdxH	Pyridoxine/pyridoxamine 5'-phosphate oxidase	63	0	15	56	80.7692	100	90.3846	inf	3.93428e-24	1.16903e-19	3.87441e-22
group_2520		hypothetical protein	63	0	15	56	80.7692	100	90.3846	inf	3.93428e-24	1.16903e-19	3.87441e-22
group_2728	maeB	NADP-dependent malic enzyme	63	0	15	56	80.7692	100	90.3846	inf	3.93428e-24	1.16903e-19	3.87441e-22
group_2769	rpoH	RNA polymerase sigma factor RpoH	63	0	15	56	80.7692	100	90.3846	inf	3.93428e-24	1.16903e-19	3.87441e-22
csh		Carbon disulfide hydrolase	63	0	15	56	80.7692	100	90.3846	inf	3.93428e-24	1.16903e-19	3.87441e-22
glmU		Bifunctional protein GlmU	63	0	15	56	80.7692	100	90.3846	inf	3.93428e-24	1.16903e-19	3.87441e-22
group_6344		putative amino-acid ABC transporter-binding protein	63	0	15	56	80.7692	100	90.3846	inf	3.93428e-24	1.16903e-19	3.87441e-22
rluD_2		Ribosomal large subunit pseudouridine synthase D	63	0	15	56	80.7692	100	90.3846	inf	3.93428e-24	1.16903e-19	3.87441e-22
group_6391		hypothetical protein	63	0	15	56	80.7692	100	90.3846	inf	3.93428e-24	1.16903e-19	3.87441e-22
group_6769		hypothetical protein	63	0	15	56	80.7692	100	90.3846	inf	3.93428e-24	1.16903e-19	3.87441e-22
group_7371		hypothetical protein	63	0	15	56	80.7692	100	90.3846	inf	3.93428e-24	1.16903e-19	3.87441e-22
group_7396		hypothetical protein	63	0	15	56	80.7692	100	90.3846	inf	3.93428e-24	1.16903e-19	3.87441e-22
group_8351		hypothetical protein	63	0	15	56	80.7692	100	90.3846	inf	3.93428e-24	1.16903e-19	3.87441e-22
hemE		Uroporphyrinogen decarboxylase	63	0	15	56	80.7692	100	90.3846	inf	3.93428e-24	1.16903e-19	3.87441e-22
rplK		50S ribosomal protein L11	71	6	7	50	91.0256	89.2857	90.1557	84.5238	2.56166e-22	7.61171e-18	2.1502e-20
group_2123	pyrP	Uracil permease	62	0	16	56	79.4872	100	89.7436	inf	2.15531e-23	6.40427e-19	1.97663e-21
group_2211		hypothetical protein	62	0	16	56	79.4872	100	89.7436	inf	2.15531e-23	6.40427e-19	1.97663e-21
cmpB		Bicarbonate transport system permease protein CmpB	62	0	16	56	79.4872	100	89.7436	inf	2.15531e-23	6.40427e-19	1.97663e-21
glpE_2		Thiosulfate sulfurtransferase GlpE	62	0	16	56	79.4872	100	89.7436	inf	2.15531e-23	6.40427e-19	1.97663e-21
nosZ		Nitrous-oxide reductase	62	0	16	56	79.4872	100	89.7436	inf	2.15531e-23	6.40427e-19	1.97663e-21
gpx1		Hydroperoxy fatty acid reductase gpx1	62	0	16	56	79.4872	100	89.7436	inf	2.15531e-23	6.40427e-19	1.97663e-21
rnb		Exoribonuclease 2	62	0	16	56	79.4872	100	89.7436	inf	2.15531e-23	6.40427e-19	1.97663e-21
manX		PTS system mannose-specific EIIAB component	62	0	16	56	79.4872	100	89.7436	inf	2.15531e-23	6.40427e-19	1.97663e-21
yqjD		putative protein YqjD	62	0	16	56	79.4872	100	89.7436	inf	2.15531e-23	6.40427e-19	1.97663e-21
nupX		Putative nucleoside permease NupX	62	0	16	56	79.4872	100	89.7436	inf	2.15531e-23	6.40427e-19	1.97663e-21
group_4994		hypothetical protein	66	3	12	53	84.6154	94.6429	89.6291	97.1667	9.01869e-22	2.67981e-17	6.94252e-20
rmpM		Outer membrane protein class 4	61	0	17	56	78.2051	100	89.1026	inf	7.21558e-23	2.14404e-18	6.09101e-21
trmO		tRNA (adenine(37)-N6)-methyltransferase	61	0	17	56	78.2051	100	89.1026	inf	7.21558e-23	2.14404e-18	6.09101e-21
group_12140		hypothetical protein	61	0	17	56	78.2051	100	89.1026	inf	7.21558e-23	2.14404e-18	6.09101e-21
tamB		hypothetical protein	61	0	17	56	78.2051	100	89.1026	inf	7.21558e-23	2.14404e-18	6.09101e-21
group_1400	obg	GTPase Obg	61	0	17	56	78.2051	100	89.1026	inf	7.21558e-23	2.14404e-18	6.09101e-21
ygfZ		tRNA-modifying protein YgfZ	61	0	17	56	78.2051	100	89.1026	inf	7.21558e-23	2.14404e-18	6.09101e-21
xthA		Exodeoxyribonuclease III	61	0	17	56	78.2051	100	89.1026	inf	7.21558e-23	2.14404e-18	6.09101e-21
map		Methionine aminopeptidase	61	0	17	56	78.2051	100	89.1026	inf	7.21558e-23	2.14404e-18	6.09101e-21
trpC		Indole-3-glycerol phosphate synthase	61	0	17	56	78.2051	100	89.1026	inf	7.21558e-23	2.14404e-18	6.09101e-21
ynhG		hypothetical protein	61	0	17	56	78.2051	100	89.1026	inf	7.21558e-23	2.14404e-18	6.09101e-21
mntB_2		Manganese transport system membrane protein MntB	61	0	17	56	78.2051	100	89.1026	inf	7.21558e-23	2.14404e-18	6.09101e-21
clpA		ATP-dependent Clp protease ATP-binding subunit ClpA	61	0	17	56	78.2051	100	89.1026	inf	7.21558e-23	2.14404e-18	6.09101e-21
argB		Acetylglutamate kinase	61	0	17	56	78.2051	100	89.1026	inf	7.21558e-23	2.14404e-18	6.09101e-21
group_4985		hypothetical protein	61	0	17	56	78.2051	100	89.1026	inf	7.21558e-23	2.14404e-18	6.09101e-21
plsC		hypothetical protein	61	0	17	56	78.2051	100	89.1026	inf	7.21558e-23	2.14404e-18	6.09101e-21
tama		Translocation and assembly module subunit TamA	61	0	17	56	78.2051	100	89.1026	inf	7.21558e-23	2.14404e-18	6.09101e-21
oppF		Oligopeptide transport ATP-binding protein OppF	61	0	17	56	78.2051	100	89.1026	inf	7.21558e-23	2.14404e-18	6.09101e-21
priB		Primosomal replication protein N	61	0	17	56	78.2051	100	89.1026	inf	7.21558e-23	2.14404e-18	6.09101e-21
oppD		Oligopeptide transport ATP-binding protein OppD	61	0	17	56	78.2051	100	89.1026	inf	7.21558e-23	2.14404e-18	6.09101e-21
zapD		Cell division protein ZapD	61	0	17	56	78.2051	100	89.1026	inf	7.21558e-23	2.14404e-18	6.09101e-21
ydfG		NADP-dependent 3-hydroxy acid dehydrogenase YdfG	61	0	17	56	78.2051	100	89.1026	inf	7.21558e-23	2.14404e-18	6.09101e-21
tcyB		L-cystine transport system permease protein TcyB	61	0	17	56	78.2051	100	89.1026	inf	7.21558e-23	2.14404e-18	6.09101e-21
ydjA		Putative NAD(P)H nitroreductase YdjA	61	0	17	56	78.2051	100	89.1026	inf	7.21558e-23	2.14404e-18	6.09101e-21
group_6842		Inorganic triphosphatase	63	2	15	54	80.7692	96.4286	88.5989	113.4	5.66549e-21	1.68344e-16	2.38621e-19
slyX		Protein SlyX	60	0	18	56	76.9231	100	88.4615	inf	3.05575e-22	9.07985e-18	2.42777e-20
hpf		Ribosome hibernation promoting factor	60	0	18	56	76.9231	100	88.4615	inf	3.05575e-22	9.07985e-18	2.42777e-20
uvrD		DNA helicase II	60	0	18	56	76.9231	100	88.4615	inf	3.05575e-22	9.07985e-18	2.42777e-20
kdsD_2		Arabinose 5-phosphate isomerase KdsD	60	0	18	56	76.9231	100	88.4615	inf	3.05575e-22	9.07985e-18	2.42777e-20
rlmD		23S rRNA (uracil(1939)-C(5))-methyltransferase RlmD	60	0	18	56	76.9231	100	88.4615	inf	3.05575e-22	9.07985e-18	2.42777e-20
group_5216		hypothetical protein	60	0	18	56	76.9231	100	88.4615	inf	3.05575e-22	9.07985e-18	2.42777e-20
grpE		Protein GrpE	60	0	18	56	76.9231	100	88.4615	inf	3.05575e-22	9.07985e-18	2.42777e-20
hcaB		putative oxidoreductase	60	0	18	56	76.9231	100	88.4615	inf	3.05575e-22	9.07985e-18	2.42777e-20
oppA		Periplasmic oligopeptide-binding protein	60	0	18	56	76.9231	100	88.4615	inf	3.05575e-22	9.07985e-18	2.42777e-20
yfcA_2		putative membrane transporter protein YfcA	60	0	18	56	76.9231	100	88.4615	inf	3.05575e-22	9.07985e-18	2.42777e-20
gmk		Guanylate kinase	60	0	18	56	76.9231	100	88.4615	inf	3.05575e-22	9.07985e-18	2.42777e-20
icd		Isocitrate dehydrogenase [NADP]	60	0	18	56	76.9231	100	88.4615	inf	3.05575e-22	9.07985e-18	2.42777e-20
tehB		putative S-adenosyl-L-methionine-dependent methyltransferase TehB	60	0	18	56	76.9231	100	88.4615	inf	3.05575e-22	9.07985e-18	2.42777e-20
group_8871		hypothetical protein	60	0	18	56	76.9231	100	88.4615	inf	3.05575e-22	9.07985e-18	2.42777e-20
rlmJ		Ribosomal RNA large subunit methyltransferase J	60	0	18	56	76.9231	100	88.4615	inf	3.05575e-22	9.07985e-18	2.42777e-20
fucP		L-fucose-proton symporter	64	3	14	53	82.0513	94.6429	88.3471	80.7619	3.83367e-20	1.13914e-15	1.3708e-18
rplN		50S ribosomal protein L14	72	9	6	47	92.3077	83.9286	88.1181	62.6667	2.45741e-20	7.30195e-16	9.44625e-19
yadH		Inner membrane transport permease YadH	59	0	19	56	75.641	100	87.8205	inf	1.31517e-21	3.90791e-17	8.39822e-20
group_11058		1,4-dihydroxy-2-naphthoyl-CoA hydrolase	59	0	19	56	75.641	100	87.8205	inf	1.31517e-21	3.90791e-17	8.39822e-20
kdsC		3-deoxy-D-manno-octulosonate 8-phosphate phosphatase KdsC	59	0	19	56	75.641	100	87.8205	inf	1.31517e-21	3.90791e-17	8.39822e-20
cpdB		2',3'-cyclic-nucleotide 2'-phosphodiesterase/3'-nucleotidase	59	0	19	56	75.641	100	87.8205	inf	1.31517e-21	3.90791e-17	8.39822e-20
aphA		Class B acid phosphatase	59	0	19	56	75.641	100	87.8205	inf	1.31517e-21	3.90791e-17	8.39822e-20
kpsM		Polysialic acid transport protein KpsM	59	0	19	56	75.641	100	87.8205	inf	1.31517e-21	3.90791e-17	8.39822e-20
rfbD		UDP-galactopyranose mutase	59	0	19	56	75.641	100	87.8205	inf	1.31517e-21	3.90791e-17	8.39822e-20
speA		Biosynthetic arginine decarboxylase	59	0	19	56	75.641	100	87.8205	inf	1.31517e-21	3.90791e-17	8.39822e-20
speB		Agmatinase	59	0	19	56	75.641	100	87.8205	inf	1.31517e-21	3.90791e-17	8.39822e-20
group_3252	accD	Acetyl-coenzyme A carboxylase carboxyl transferase subunit beta	59	0	19	56	75.641	100	87.8205	inf	1.31517e-21	3.90791e-17	8.39822e-20
folA		Dihydrofolate reductase	59	0	19	56	75.641	100	87.8205	inf	1.31517e-21	3.90791e-17	8.39822e-20
pmbA		Metalloprotease PmbA	59	0	19	56	75.641	100	87.8205	inf	1.31517e-21	3.90791e-17	8.39822e-20
tsaB		tRNA threonylcarbamoyladenosine biosynthesis protein TsaB	59	0	19	56	75.641	100	87.8205	inf	1.31517e-21	3.90791e-17	8.39822e-20
msbA		Lipid A export ATP-binding/permease protein MsbA	59	0	19	56	75.641	100	87.8205	inf	1.31517e-21	3.90791e-17	8.39822e-20
lpxH		UDP-2,3-diacylglucosamine hydrolase	59	0	19	56	75.641	100	87.8205	inf	1.31517e-21	3.90791e-17	8.39822e-20
vapB1		Antitoxin VapB1	59	0	19	56	75.641	100	87.8205	inf	1.31517e-21	3.90791e-17	8.39822e-20
comM		Competence protein ComM	59	0	19	56	75.641	100	87.8205	inf	1.31517e-21	3.90791e-17	8.39822e-20
group_6216		hypothetical protein	59	0	19	56	75.641	100	87.8205	inf	1.31517e-21	3.90791e-17	8.39822e-20
hisH		Imidazole glycerol phosphate synthase subunit HisH	59	0	19	56	75.641	100	87.8205	inf	1.31517e-21	3.90791e-17	8.39822e-20
yxlF		putative ABC transporter ATP-binding protein YxlF	59	0	19	56	75.641	100	87.8205	inf	1.31517e-21	3.90791e-17	8.39822e-20
lpxL		Lipid A biosynthesis lauroyltransferase	59	0	19	56	75.641	100	87.8205	inf	1.31517e-21	3.90791e-17	8.39822e-20
lpxL_2		hypothetical protein	59	0	19	56	75.641	100	87.8205	inf	1.31517e-21	3.90791e-17	8.39822e-20
mupP		N-acetylmuramic acid 6-phosphate phosphatase	59	0	19	56	75.641	100	87.8205	inf	1.31517e-21	3.90791e-17	8.39822e-20
tag		DNA-3-methyladenine glycosylase 1	59	0	19	56	75.641	100	87.8205	inf	1.31517e-21	3.90791e-17	8.39822e-20
yadG		putative ABC transporter ATP-binding protein YadG	59	0	19	56	75.641	100	87.8205	inf	1.31517e-21	3.90791e-17	8.39822e-20
group_9812		hypothetical protein	59	0	19	56	75.641	100	87.8205	inf	1.31517e-21	3.90791e-17	8.39822e-20
ampD		1,6-anhydro-N-acetylmuramyl-L-alanine amidase AmpD	59	0	19	56	75.641	100	87.8205	inf	1.31517e-21	3.90791e-17	8.39822e-20
group_9933		hypothetical protein	59	0	19	56	75.641	100	87.8205	inf	1.31517e-21	3.90791e-17	8.39822e-20
gap		Glyceraldehyde-3-phosphate dehydrogenase	75	12	3	44	96.1538	78.5714	87.3626	91.6667	1.17422e-20	3.48908e-16	4.51953e-19
hexR		HTH-type transcriptional regulator HexR	75	12	3	44	96.1538	78.5714	87.3626	91.6667	1.17422e-20	3.48908e-16	4.51953e-19
rplR		50S ribosomal protein L18	72	10	6	46	92.3077	82.1429	87.2253	55.2	1.7907e-19	5.32089e-15	4.27724e-18
infA		Translation initiation factor IF-1	72	10	6	46	92.3077	82.1429	87.2253	55.2	1.7907e-19	5.32089e-15	4.27724e-18
tesA		Thioesterase 1/protease 1/lysophospholipase L1	58	0	20	56	74.359	100	87.1795	inf	6.11931e-21	1.81829e-16	2.38621e-19
rpoN		RNA polymerase sigma-54 factor	58	0	20	56	74.359	100	87.1795	inf	6.11931e-21	1.81829e-16	2.38621e-19
group_10402		hypothetical protein	58	0	20	56	74.359	100	87.1795	inf	6.11931e-21	1.81829e-16	2.38621e-19
bioY2		hypothetical protein	58	0	20	56	74.359	100	87.1795	inf	6.11931e-21	1.81829e-16	2.38621e-19
group_10421		hypothetical protein	58	0	20	56	74.359	100	87.1795	inf	6.11931e-21	1.81829e-16	2.38621e-19
ybgI		GTP cyclohydrolase 1 type 2	58	0	20	56	74.359	100	87.1795	inf	6.11931e-21	1.81829e-16	2.38621e-19
mltB		Membrane-bound lytic murein transglycosylase B	58	0	20	56	74.359	100	87.1795	inf	6.11931e-21	1.81829e-16	2.38621e-19
hpnC		Hydroxysqualene synthase	58	0	20	56	74.359	100	87.1795	inf	6.11931e-21	1.81829e-16	2.38621e-19
group_10431		hypothetical protein	58	0	20	56	74.359	100	87.1795	inf	6.11931e-21	1.81829e-16	2.38621e-19
group_1049	tyrS	Tyrosine--tRNA ligase	58	0	20	56	74.359	100	87.1795	inf	6.11931e-21	1.81829e-16	2.38621e-19
nusB		Transcription antitermination protein NusB	58	0	20	56	74.359	100	87.1795	inf	6.11931e-21	1.81829e-16	2.38621e-19
group_1203	proS	Proline--tRNA ligase	58	0	20	56	74.359	100	87.1795	inf	6.11931e-21	1.81829e-16	2.38621e-19
yccA		Modulator of FtsH protease YccA	58	0	20	56	74.359	100	87.1795	inf	6.11931e-21	1.81829e-16	2.38621e-19
tolQ		Tol-Pal system protein TolQ	58	0	20	56	74.359	100	87.1795	inf	6.11931e-21	1.81829e-16	2.38621e-19
group_12103		hypothetical protein	58	0	20	56	74.359	100	87.1795	inf	6.11931e-21	1.81829e-16	2.38621e-19
phoB		Phosphate regulon transcriptional regulatory protein PhoB	58	0	20	56	74.359	100	87.1795	inf	6.11931e-21	1.81829e-16	2.38621e-19
suhB_2		Inositol-1-monophosphatase	58	0	20	56	74.359	100	87.1795	inf	6.11931e-21	1.81829e-16	2.38621e-19
group_12124		hypothetical protein	58	0	20	56	74.359	100	87.1795	inf	6.11931e-21	1.81829e-16	2.38621e-19
ppiA		Peptidyl-prolyl cis-trans isomerase cyp18	58	0	20	56	74.359	100	87.1795	inf	6.11931e-21	1.81829e-16	2.38621e-19
yafJ		Putative glutamine amidotransferase YafJ	58	0	20	56	74.359	100	87.1795	inf	6.11931e-21	1.81829e-16	2.38621e-19
esiB_1		Secretory immunoglobulin A-binding protein EsiB	58	0	20	56	74.359	100	87.1795	inf	6.11931e-21	1.81829e-16	2.38621e-19
atpH_1		ATP synthase subunit delta	58	0	20	56	74.359	100	87.1795	inf	6.11931e-21	1.81829e-16	2.38621e-19
thiB		Thiamine-binding periplasmic protein	58	0	20	56	74.359	100	87.1795	inf	6.11931e-21	1.81829e-16	2.38621e-19
group_12152		hypothetical protein	58	0	20	56	74.359	100	87.1795	inf	6.11931e-21	1.81829e-16	2.38621e-19
gloC		Hydroxyacylglutathione hydrolase GloC	58	0	20	56	74.359	100	87.1795	inf	6.11931e-21	1.81829e-16	2.38621e-19
ptsN		Nitrogen regulatory protein	58	0	20	56	74.359	100	87.1795	inf	6.11931e-21	1.81829e-16	2.38621e-19
group_12158		hypothetical protein	58	0	20	56	74.359	100	87.1795	inf	6.11931e-21	1.81829e-16	2.38621e-19
group_1456	ileS	Isoleucine--tRNA ligase	58	0	20	56	74.359	100	87.1795	inf	6.11931e-21	1.81829e-16	2.38621e-19
penA		putative peptidoglycan D,D-transpeptidase PenA	58	0	20	56	74.359	100	87.1795	inf	6.11931e-21	1.81829e-16	2.38621e-19
group_15436		hypothetical protein	58	0	20	56	74.359	100	87.1795	inf	6.11931e-21	1.81829e-16	2.38621e-19
lapB_2		Lipopolysaccharide assembly protein B	58	0	20	56	74.359	100	87.1795	inf	6.11931e-21	1.81829e-16	2.38621e-19
cc4		Cytochrome c4	58	0	20	56	74.359	100	87.1795	inf	6.11931e-21	1.81829e-16	2.38621e-19
group_15449		hypothetical protein	58	0	20	56	74.359	100	87.1795	inf	6.11931e-21	1.81829e-16	2.38621e-19
group_15503		hypothetical protein	58	0	20	56	74.359	100	87.1795	inf	6.11931e-21	1.81829e-16	2.38621e-19
lptA		Lipopolysaccharide export system protein LptA	58	0	20	56	74.359	100	87.1795	inf	6.11931e-21	1.81829e-16	2.38621e-19
nsrR		HTH-type transcriptional repressor NsrR	58	0	20	56	74.359	100	87.1795	inf	6.11931e-21	1.81829e-16	2.38621e-19
sasA_2		Adaptive-response sensory-kinase SasA	58	0	20	56	74.359	100	87.1795	inf	6.11931e-21	1.81829e-16	2.38621e-19
group_15624		hypothetical protein	58	0	20	56	74.359	100	87.1795	inf	6.11931e-21	1.81829e-16	2.38621e-19
group_15629		hypothetical protein	58	0	20	56	74.359	100	87.1795	inf	6.11931e-21	1.81829e-16	2.38621e-19
nadK		NAD kinase	58	0	20	56	74.359	100	87.1795	inf	6.11931e-21	1.81829e-16	2.38621e-19
dnrN		Iron-sulfur cluster repair protein DnrN	58	0	20	56	74.359	100	87.1795	inf	6.11931e-21	1.81829e-16	2.38621e-19
group_15641		hypothetical protein	58	0	20	56	74.359	100	87.1795	inf	6.11931e-21	1.81829e-16	2.38621e-19
group_15642		hypothetical protein	58	0	20	56	74.359	100	87.1795	inf	6.11931e-21	1.81829e-16	2.38621e-19
farB		Fatty acid resistance protein FarB	58	0	20	56	74.359	100	87.1795	inf	6.11931e-21	1.81829e-16	2.38621e-19
group_15683		hypothetical protein	58	0	20	56	74.359	100	87.1795	inf	6.11931e-21	1.81829e-16	2.38621e-19
ftsX		Cell division protein FtsX	58	0	20	56	74.359	100	87.1795	inf	6.11931e-21	1.81829e-16	2.38621e-19
yajR		Inner membrane transport protein YajR	58	0	20	56	74.359	100	87.1795	inf	6.11931e-21	1.81829e-16	2.38621e-19
group_15748		hypothetical protein	58	0	20	56	74.359	100	87.1795	inf	6.11931e-21	1.81829e-16	2.38621e-19
group_15788		hypothetical protein	58	0	20	56	74.359	100	87.1795	inf	6.11931e-21	1.81829e-16	2.38621e-19
group_15806		hypothetical protein	58	0	20	56	74.359	100	87.1795	inf	6.11931e-21	1.81829e-16	2.38621e-19
atoC		Regulatory protein AtoC	58	0	20	56	74.359	100	87.1795	inf	6.11931e-21	1.81829e-16	2.38621e-19
lapA		Lipopolysaccharide assembly protein A	58	0	20	56	74.359	100	87.1795	inf	6.11931e-21	1.81829e-16	2.38621e-19
group_15835		Putative phospholipase A1	58	0	20	56	74.359	100	87.1795	inf	6.11931e-21	1.81829e-16	2.38621e-19
kefC		Glutathione-regulated potassium-efflux system protein KefC	58	0	20	56	74.359	100	87.1795	inf	6.11931e-21	1.81829e-16	2.38621e-19
group_15848		hypothetical protein	58	0	20	56	74.359	100	87.1795	inf	6.11931e-21	1.81829e-16	2.38621e-19
mreC		Cell shape-determining protein MreC	58	0	20	56	74.359	100	87.1795	inf	6.11931e-21	1.81829e-16	2.38621e-19
ssb		Single-stranded DNA-binding protein	58	0	20	56	74.359	100	87.1795	inf	6.11931e-21	1.81829e-16	2.38621e-19
dld		Quinone-dependent D-lactate dehydrogenase	58	0	20	56	74.359	100	87.1795	inf	6.11931e-21	1.81829e-16	2.38621e-19
group_1757	tsaD	tRNA N6-adenosine threonylcarbamoyltransferase	58	0	20	56	74.359	100	87.1795	inf	6.11931e-21	1.81829e-16	2.38621e-19
group_1902	kdsB	3-deoxy-manno-octulosonate cytidylyltransferase	58	0	20	56	74.359	100	87.1795	inf	6.11931e-21	1.81829e-16	2.38621e-19
btuD_1		Vitamin B12 import ATP-binding protein BtuD	58	0	20	56	74.359	100	87.1795	inf	6.11931e-21	1.81829e-16	2.38621e-19
group_217	dxr	1-deoxy-D-xylulose 5-phosphate reductoisomerase	58	0	20	56	74.359	100	87.1795	inf	6.11931e-21	1.81829e-16	2.38621e-19
group_2357	lptB	Lipopolysaccharide export system ATP-binding protein LptB	58	0	20	56	74.359	100	87.1795	inf	6.11931e-21	1.81829e-16	2.38621e-19
gmhA		Phosphoheptose isomerase	58	0	20	56	74.359	100	87.1795	inf	6.11931e-21	1.81829e-16	2.38621e-19
group_2965	rpoD	RNA polymerase sigma factor RpoD	58	0	20	56	74.359	100	87.1795	inf	6.11931e-21	1.81829e-16	2.38621e-19
group_3272	prfB	Peptide chain release factor RF2	58	0	20	56	74.359	100	87.1795	inf	6.11931e-21	1.81829e-16	2.38621e-19
mltC_2		Membrane-bound lytic murein transglycosylase C	58	0	20	56	74.359	100	87.1795	inf	6.11931e-21	1.81829e-16	2.38621e-19
group_4239	fabF_2	hypothetical protein	58	0	20	56	74.359	100	87.1795	inf	6.11931e-21	1.81829e-16	2.38621e-19
gmhB		D-glycero-beta-D-manno-heptose-1,7-bisphosphate 7-phosphatase	58	0	20	56	74.359	100	87.1795	inf	6.11931e-21	1.81829e-16	2.38621e-19
hemW		Heme chaperone HemW	58	0	20	56	74.359	100	87.1795	inf	6.11931e-21	1.81829e-16	2.38621e-19
ruvB_3		Holliday junction ATP-dependent DNA helicase RuvB	58	0	20	56	74.359	100	87.1795	inf	6.11931e-21	1.81829e-16	2.38621e-19
rsmB_2		Ribosomal RNA small subunit methyltransferase B	58	0	20	56	74.359	100	87.1795	inf	6.11931e-21	1.81829e-16	2.38621e-19
group_4970		hypothetical protein	58	0	20	56	74.359	100	87.1795	inf	6.11931e-21	1.81829e-16	2.38621e-19
group_4987	pcaK_1	hypothetical protein	58	0	20	56	74.359	100	87.1795	inf	6.11931e-21	1.81829e-16	2.38621e-19
argC		N-acetyl-gamma-glutamyl-phosphate reductase	58	0	20	56	74.359	100	87.1795	inf	6.11931e-21	1.81829e-16	2.38621e-19
group_5228		hypothetical protein	58	0	20	56	74.359	100	87.1795	inf	6.11931e-21	1.81829e-16	2.38621e-19
mutS		DNA mismatch repair protein MutS	58	0	20	56	74.359	100	87.1795	inf	6.11931e-21	1.81829e-16	2.38621e-19
wecA		UDP-N-acetylgalactosamine-undecaprenyl-phosphate N-acetylgalactosaminephosphotransferase	58	0	20	56	74.359	100	87.1795	inf	6.11931e-21	1.81829e-16	2.38621e-19
avtA		Valine--pyruvate aminotransferase	58	0	20	56	74.359	100	87.1795	inf	6.11931e-21	1.81829e-16	2.38621e-19
mrcA		Penicillin-binding protein 1A	58	0	20	56	74.359	100	87.1795	inf	6.11931e-21	1.81829e-16	2.38621e-19
folB		Dihydroneopterin aldolase	58	0	20	56	74.359	100	87.1795	inf	6.11931e-21	1.81829e-16	2.38621e-19
gluQ		Glutamyl-Q tRNA(Asp) synthetase	58	0	20	56	74.359	100	87.1795	inf	6.11931e-21	1.81829e-16	2.38621e-19
ispD		2-C-methyl-D-erythritol 4-phosphate cytidylyltransferase	58	0	20	56	74.359	100	87.1795	inf	6.11931e-21	1.81829e-16	2.38621e-19
xerC		Tyrosine recombinase XerC	58	0	20	56	74.359	100	87.1795	inf	6.11931e-21	1.81829e-16	2.38621e-19
folP		Dihydropteroate synthase	58	0	20	56	74.359	100	87.1795	inf	6.11931e-21	1.81829e-16	2.38621e-19
aroK		Shikimate kinase 1	58	0	20	56	74.359	100	87.1795	inf	6.11931e-21	1.81829e-16	2.38621e-19
group_8400		hypothetical protein	58	0	20	56	74.359	100	87.1795	inf	6.11931e-21	1.81829e-16	2.38621e-19
lspA		Lipoprotein signal peptidase	58	0	20	56	74.359	100	87.1795	inf	6.11931e-21	1.81829e-16	2.38621e-19
plsY		Glycerol-3-phosphate acyltransferase	58	0	20	56	74.359	100	87.1795	inf	6.11931e-21	1.81829e-16	2.38621e-19
pqiB		Intermembrane transport protein PqiB	58	0	20	56	74.359	100	87.1795	inf	6.11931e-21	1.81829e-16	2.38621e-19
hscB		Co-chaperone protein HscB	58	0	20	56	74.359	100	87.1795	inf	6.11931e-21	1.81829e-16	2.38621e-19
bcr		Bicyclomycin resistance protein	58	0	20	56	74.359	100	87.1795	inf	6.11931e-21	1.81829e-16	2.38621e-19
group_9899		hypothetical protein	60	2	18	54	76.9231	96.4286	86.6758	90	3.49124e-19	1.03739e-14	7.91295e-18
deoC		Deoxyribose-phosphate aldolase	57	0	21	56	73.0769	100	86.5385	inf	3.2457e-20	9.64428e-16	1.16336e-18
minC		septum site-determining protein MinC	57	0	21	56	73.0769	100	86.5385	inf	3.2457e-20	9.64428e-16	1.16336e-18
group_11075		hypothetical protein	57	0	21	56	73.0769	100	86.5385	inf	3.2457e-20	9.64428e-16	1.16336e-18
group_11081		hypothetical protein	57	0	21	56	73.0769	100	86.5385	inf	3.2457e-20	9.64428e-16	1.16336e-18
yccF		Inner membrane protein YccF	57	0	21	56	73.0769	100	86.5385	inf	3.2457e-20	9.64428e-16	1.16336e-18
kdsD_1		Arabinose 5-phosphate isomerase KdsD	57	0	21	56	73.0769	100	86.5385	inf	3.2457e-20	9.64428e-16	1.16336e-18
yybR		putative HTH-type transcriptional regulator YybR	57	0	21	56	73.0769	100	86.5385	inf	3.2457e-20	9.64428e-16	1.16336e-18
yfkJ		Low molecular weight protein-tyrosine-phosphatase YfkJ	57	0	21	56	73.0769	100	86.5385	inf	3.2457e-20	9.64428e-16	1.16336e-18
group_12193		hypothetical protein	57	0	21	56	73.0769	100	86.5385	inf	3.2457e-20	9.64428e-16	1.16336e-18
group_12225		hypothetical protein	57	0	21	56	73.0769	100	86.5385	inf	3.2457e-20	9.64428e-16	1.16336e-18
group_12226		hypothetical protein	57	0	21	56	73.0769	100	86.5385	inf	3.2457e-20	9.64428e-16	1.16336e-18
group_12251		hypothetical protein	57	0	21	56	73.0769	100	86.5385	inf	3.2457e-20	9.64428e-16	1.16336e-18
artI_1		Putative ABC transporter arginine-binding protein 2	57	0	21	56	73.0769	100	86.5385	inf	3.2457e-20	9.64428e-16	1.16336e-18
group_12276		hypothetical protein	57	0	21	56	73.0769	100	86.5385	inf	3.2457e-20	9.64428e-16	1.16336e-18
group_1286	gltX	Glutamate--tRNA ligase	57	0	21	56	73.0769	100	86.5385	inf	3.2457e-20	9.64428e-16	1.16336e-18
group_1514	cysE	Serine acetyltransferase	57	0	21	56	73.0769	100	86.5385	inf	3.2457e-20	9.64428e-16	1.16336e-18
group_15422		hypothetical protein	57	0	21	56	73.0769	100	86.5385	inf	3.2457e-20	9.64428e-16	1.16336e-18
group_15423		hypothetical protein	57	0	21	56	73.0769	100	86.5385	inf	3.2457e-20	9.64428e-16	1.16336e-18
sctC		Type 3 secretion system secretin	57	0	21	56	73.0769	100	86.5385	inf	3.2457e-20	9.64428e-16	1.16336e-18
betS		Glycine betaine/proline betaine transporter BetS	57	0	21	56	73.0769	100	86.5385	inf	3.2457e-20	9.64428e-16	1.16336e-18
yafN		Antitoxin YafN	57	0	21	56	73.0769	100	86.5385	inf	3.2457e-20	9.64428e-16	1.16336e-18
group_15948		hypothetical protein	57	0	21	56	73.0769	100	86.5385	inf	3.2457e-20	9.64428e-16	1.16336e-18
group_15991		hypothetical protein	57	0	21	56	73.0769	100	86.5385	inf	3.2457e-20	9.64428e-16	1.16336e-18
purK		N5-carboxyaminoimidazole ribonucleotide synthase	57	0	21	56	73.0769	100	86.5385	inf	3.2457e-20	9.64428e-16	1.16336e-18
norM		Multidrug resistance protein NorM	57	0	21	56	73.0769	100	86.5385	inf	3.2457e-20	9.64428e-16	1.16336e-18
ansA		L-asparaginase 1	57	0	21	56	73.0769	100	86.5385	inf	3.2457e-20	9.64428e-16	1.16336e-18
group_2323	serS	Serine--tRNA ligase	57	0	21	56	73.0769	100	86.5385	inf	3.2457e-20	9.64428e-16	1.16336e-18
group_23621		hypothetical protein	57	0	21	56	73.0769	100	86.5385	inf	3.2457e-20	9.64428e-16	1.16336e-18
mshA_1		D-inositol-3-phosphate glycosyltransferase	57	0	21	56	73.0769	100	86.5385	inf	3.2457e-20	9.64428e-16	1.16336e-18
group_23623		hypothetical protein	57	0	21	56	73.0769	100	86.5385	inf	3.2457e-20	9.64428e-16	1.16336e-18
cptA		Phosphoethanolamine transferase CptA	57	0	21	56	73.0769	100	86.5385	inf	3.2457e-20	9.64428e-16	1.16336e-18
ygaV		putative HTH-type transcriptional regulator YgaV	57	0	21	56	73.0769	100	86.5385	inf	3.2457e-20	9.64428e-16	1.16336e-18
group_23675		hypothetical protein	57	0	21	56	73.0769	100	86.5385	inf	3.2457e-20	9.64428e-16	1.16336e-18
ygfA		5-formyltetrahydrofolate cyclo-ligase	57	0	21	56	73.0769	100	86.5385	inf	3.2457e-20	9.64428e-16	1.16336e-18
cmpC		Bicarbonate transport ATP-binding protein CmpC	57	0	21	56	73.0769	100	86.5385	inf	3.2457e-20	9.64428e-16	1.16336e-18
azu		hypothetical protein	57	0	21	56	73.0769	100	86.5385	inf	3.2457e-20	9.64428e-16	1.16336e-18
nuoN		NADH-quinone oxidoreductase subunit N	57	0	21	56	73.0769	100	86.5385	inf	3.2457e-20	9.64428e-16	1.16336e-18
group_5522		hypothetical protein	57	0	21	56	73.0769	100	86.5385	inf	3.2457e-20	9.64428e-16	1.16336e-18
oprM		Outer membrane protein OprM	57	0	21	56	73.0769	100	86.5385	inf	3.2457e-20	9.64428e-16	1.16336e-18
PAD1		Flavin prenyltransferase PAD1, mitochondrial	57	0	21	56	73.0769	100	86.5385	inf	3.2457e-20	9.64428e-16	1.16336e-18
group_6277		hypothetical protein	57	0	21	56	73.0769	100	86.5385	inf	3.2457e-20	9.64428e-16	1.16336e-18
group_6664		hypothetical protein	57	0	21	56	73.0769	100	86.5385	inf	3.2457e-20	9.64428e-16	1.16336e-18
group_7133		hypothetical protein	57	0	21	56	73.0769	100	86.5385	inf	3.2457e-20	9.64428e-16	1.16336e-18
resA_4		Thiol-disulfide oxidoreductase ResA	57	0	21	56	73.0769	100	86.5385	inf	3.2457e-20	9.64428e-16	1.16336e-18
ygaP		Inner membrane protein YgaP	57	0	21	56	73.0769	100	86.5385	inf	3.2457e-20	9.64428e-16	1.16336e-18
group_8086		hypothetical protein	57	0	21	56	73.0769	100	86.5385	inf	3.2457e-20	9.64428e-16	1.16336e-18
group_8387		hypothetical protein	57	0	21	56	73.0769	100	86.5385	inf	3.2457e-20	9.64428e-16	1.16336e-18
argJ		Arginine biosynthesis bifunctional protein ArgJ	57	0	21	56	73.0769	100	86.5385	inf	3.2457e-20	9.64428e-16	1.16336e-18
group_8428		hypothetical protein	57	0	21	56	73.0769	100	86.5385	inf	3.2457e-20	9.64428e-16	1.16336e-18
pepA		cytosol aminopeptidase	57	0	21	56	73.0769	100	86.5385	inf	3.2457e-20	9.64428e-16	1.16336e-18
group_9277		hypothetical protein	57	0	21	56	73.0769	100	86.5385	inf	3.2457e-20	9.64428e-16	1.16336e-18
group_9386		hypothetical protein	57	0	21	56	73.0769	100	86.5385	inf	3.2457e-20	9.64428e-16	1.16336e-18
fadM		hypothetical protein	57	0	21	56	73.0769	100	86.5385	inf	3.2457e-20	9.64428e-16	1.16336e-18
sigR		hypothetical protein	57	0	21	56	73.0769	100	86.5385	inf	3.2457e-20	9.64428e-16	1.16336e-18
glnS		Glutamine--tRNA ligase	75	13	3	43	96.1538	76.7857	86.4698	82.6923	7.44969e-20	2.2136e-15	1.78372e-18
prmB		50S ribosomal protein L3 glutamine methyltransferase	76	14	2	42	97.4359	75	86.2179	114	3.48376e-20	1.03517e-15	1.24719e-18
ligA_1		DNA ligase	59	2	19	54	75.641	96.4286	86.0348	83.8421	1.48362e-18	4.40842e-14	2.52921e-17
group_10493		hypothetical protein	56	0	22	56	71.7949	100	85.8974	inf	5.97573e-20	1.77563e-15	1.44595e-18
hel		Lipoprotein E	56	0	22	56	71.7949	100	85.8974	inf	5.97573e-20	1.77563e-15	1.44595e-18
group_1178	aroC	Chorismate synthase	56	0	22	56	71.7949	100	85.8974	inf	5.97573e-20	1.77563e-15	1.44595e-18
group_1214	speE_1	Polyamine aminopropyltransferase	56	0	22	56	71.7949	100	85.8974	inf	5.97573e-20	1.77563e-15	1.44595e-18
malP		Maltose phosphorylase	56	0	22	56	71.7949	100	85.8974	inf	5.97573e-20	1.77563e-15	1.44595e-18
group_15907		hypothetical protein	56	0	22	56	71.7949	100	85.8974	inf	5.97573e-20	1.77563e-15	1.44595e-18
group_15928		hypothetical protein	56	0	22	56	71.7949	100	85.8974	inf	5.97573e-20	1.77563e-15	1.44595e-18
group_1734	mnmE	tRNA modification GTPase MnmE	56	0	22	56	71.7949	100	85.8974	inf	5.97573e-20	1.77563e-15	1.44595e-18
bamD		Outer membrane protein assembly factor BamD	56	0	22	56	71.7949	100	85.8974	inf	5.97573e-20	1.77563e-15	1.44595e-18
pseB		UDP-N-acetylglucosamine 4,6-dehydratase (inverting)	56	0	22	56	71.7949	100	85.8974	inf	5.97573e-20	1.77563e-15	1.44595e-18
trkA		Trk system potassium uptake protein TrkA	56	0	22	56	71.7949	100	85.8974	inf	5.97573e-20	1.77563e-15	1.44595e-18
ubiM		Ubiquinone hydroxylase UbiM	56	0	22	56	71.7949	100	85.8974	inf	5.97573e-20	1.77563e-15	1.44595e-18
rsmJ		Ribosomal RNA small subunit methyltransferase J	56	0	22	56	71.7949	100	85.8974	inf	5.97573e-20	1.77563e-15	1.44595e-18
group_5358		hypothetical protein	56	0	22	56	71.7949	100	85.8974	inf	5.97573e-20	1.77563e-15	1.44595e-18
trpF		N-(5'-phosphoribosyl)anthranilate isomerase	56	0	22	56	71.7949	100	85.8974	inf	5.97573e-20	1.77563e-15	1.44595e-18
tatC		Sec-independent protein translocase protein TatC	56	0	22	56	71.7949	100	85.8974	inf	5.97573e-20	1.77563e-15	1.44595e-18
group_6394	parB	putative chromosome-partitioning protein ParB	56	0	22	56	71.7949	100	85.8974	inf	5.97573e-20	1.77563e-15	1.44595e-18
group_6615		hypothetical protein	56	0	22	56	71.7949	100	85.8974	inf	5.97573e-20	1.77563e-15	1.44595e-18
group_7305		hypothetical protein	56	0	22	56	71.7949	100	85.8974	inf	5.97573e-20	1.77563e-15	1.44595e-18
group_836	argS	Arginine--tRNA ligase	56	0	22	56	71.7949	100	85.8974	inf	5.97573e-20	1.77563e-15	1.44595e-18
group_8389		hypothetical protein	56	0	22	56	71.7949	100	85.8974	inf	5.97573e-20	1.77563e-15	1.44595e-18
birA		Bifunctional ligase/repressor BirA	56	0	22	56	71.7949	100	85.8974	inf	5.97573e-20	1.77563e-15	1.44595e-18
group_8463		hypothetical protein	56	0	22	56	71.7949	100	85.8974	inf	5.97573e-20	1.77563e-15	1.44595e-18
panS		Pantothenate precursors transporter PanS	56	0	22	56	71.7949	100	85.8974	inf	5.97573e-20	1.77563e-15	1.44595e-18
group_9328		hypothetical protein	56	0	22	56	71.7949	100	85.8974	inf	5.97573e-20	1.77563e-15	1.44595e-18
group_9378		hypothetical protein	56	0	22	56	71.7949	100	85.8974	inf	5.97573e-20	1.77563e-15	1.44595e-18
group_9911		hypothetical protein	56	0	22	56	71.7949	100	85.8974	inf	5.97573e-20	1.77563e-15	1.44595e-18
group_9921		hypothetical protein	56	0	22	56	71.7949	100	85.8974	inf	5.97573e-20	1.77563e-15	1.44595e-18
pmpR		Transcriptional regulatory protein PmpR	78	16	0	40	100	71.4286	85.7143	inf	1.85409e-21	5.50923e-17	8.39822e-20
bcp		Peroxiredoxin Bcp	78	16	0	40	100	71.4286	85.7143	inf	1.85409e-21	5.50923e-17	8.39822e-20
sucA		2-oxoglutarate dehydrogenase E1 component	78	16	0	40	100	71.4286	85.7143	inf	1.85409e-21	5.50923e-17	8.39822e-20
luxS		S-ribosylhomocysteine lyase	78	16	0	40	100	71.4286	85.7143	inf	1.85409e-21	5.50923e-17	8.39822e-20
ydcV		Inner membrane ABC transporter permease protein YdcV	78	16	0	40	100	71.4286	85.7143	inf	1.85409e-21	5.50923e-17	8.39822e-20
lolA_1		Outer-membrane lipoprotein carrier protein	78	16	0	40	100	71.4286	85.7143	inf	1.85409e-21	5.50923e-17	8.39822e-20
ybaB		Nucleoid-associated protein YbaB	78	16	0	40	100	71.4286	85.7143	inf	1.85409e-21	5.50923e-17	8.39822e-20
gpmA_2		2,3-bisphosphoglycerate-dependent phosphoglycerate mutase	78	16	0	40	100	71.4286	85.7143	inf	1.85409e-21	5.50923e-17	8.39822e-20
group_4467		Succinyl-CoA:acetate CoA-transferase	78	16	0	40	100	71.4286	85.7143	inf	1.85409e-21	5.50923e-17	8.39822e-20
tatA		Sec-independent protein translocase protein TatA	78	16	0	40	100	71.4286	85.7143	inf	1.85409e-21	5.50923e-17	8.39822e-20
lrp		Leucine-responsive regulatory protein	78	16	0	40	100	71.4286	85.7143	inf	1.85409e-21	5.50923e-17	8.39822e-20
aceF		Dihydrolipoyllysine-residue acetyltransferase component of pyruvate dehydrogenase complex	57	1	21	55	73.0769	98.2143	85.6456	149.286	7.81277e-19	2.32149e-14	1.43595e-17
rplF		50S ribosomal protein L6	75	14	3	42	96.1538	75	85.5769	75	4.43229e-19	1.31701e-14	1.00306e-17
apxIB		Toxin RTX-I translocation ATP-binding protein	68	9	10	47	87.1795	83.9286	85.554	35.5111	3.12845e-17	9.29586e-13	4.61562e-16
gatB		Aspartyl/glutamyl-tRNA(Asn/Gln) amidotransferase subunit B	61	4	17	52	78.2051	92.8571	85.5311	46.6471	1.9485e-17	5.78978e-13	2.96759e-16
oppB		Oligopeptide transport system permease protein OppB	61	4	17	52	78.2051	92.8571	85.5311	46.6471	1.9485e-17	5.78978e-13	2.96759e-16
rplX		50S ribosomal protein L24	72	12	6	44	92.3077	78.5714	85.4396	44	7.41561e-18	2.20347e-13	1.13464e-16
norR		Anaerobic nitric oxide reductase transcription regulator NorR	58	2	20	54	74.359	96.4286	85.3938	78.3	6.81294e-18	2.0244e-13	1.05327e-16
group_10261		hypothetical protein	55	0	23	56	70.5128	100	85.2564	inf	2.18366e-19	6.48853e-15	5.11311e-18
group_1293	purH	Bifunctional purine biosynthesis protein PurH	55	0	23	56	70.5128	100	85.2564	inf	2.18366e-19	6.48853e-15	5.11311e-18
group_15859		hypothetical protein	55	0	23	56	70.5128	100	85.2564	inf	2.18366e-19	6.48853e-15	5.11311e-18
group_2547	truA	tRNA pseudouridine synthase A	55	0	23	56	70.5128	100	85.2564	inf	2.18366e-19	6.48853e-15	5.11311e-18
group_2874	hslR	Heat shock protein 15	55	0	23	56	70.5128	100	85.2564	inf	2.18366e-19	6.48853e-15	5.11311e-18
der_1		GTPase Der	55	0	23	56	70.5128	100	85.2564	inf	2.18366e-19	6.48853e-15	5.11311e-18
oleD		hypothetical protein	55	0	23	56	70.5128	100	85.2564	inf	2.18366e-19	6.48853e-15	5.11311e-18
group_3922	trpE	Anthranilate synthase component 1	55	0	23	56	70.5128	100	85.2564	inf	2.18366e-19	6.48853e-15	5.11311e-18
bcgIA		hypothetical protein	55	0	23	56	70.5128	100	85.2564	inf	2.18366e-19	6.48853e-15	5.11311e-18
hemH		Ferrochelatase	55	0	23	56	70.5128	100	85.2564	inf	2.18366e-19	6.48853e-15	5.11311e-18
waaA		3-deoxy-D-manno-octulosonic acid transferase	55	0	23	56	70.5128	100	85.2564	inf	2.18366e-19	6.48853e-15	5.11311e-18
arcB		Ornithine carbamoyltransferase, catabolic	55	0	23	56	70.5128	100	85.2564	inf	2.18366e-19	6.48853e-15	5.11311e-18
group_8466		hypothetical protein	55	0	23	56	70.5128	100	85.2564	inf	2.18366e-19	6.48853e-15	5.11311e-18
lldP		L-lactate permease	55	0	23	56	70.5128	100	85.2564	inf	2.18366e-19	6.48853e-15	5.11311e-18
group_9325		hypothetical protein	55	0	23	56	70.5128	100	85.2564	inf	2.18366e-19	6.48853e-15	5.11311e-18
pth		Peptidyl-tRNA hydrolase	77	16	1	40	98.7179	71.4286	85.0733	192.5	6.3394e-20	1.88369e-15	1.5191e-18
kdsA		2-dehydro-3-deoxyphosphooctonate aldolase	77	16	1	40	98.7179	71.4286	85.0733	192.5	6.3394e-20	1.88369e-15	1.5191e-18
potH		Putrescine transport system permease protein PotH	77	16	1	40	98.7179	71.4286	85.0733	192.5	6.3394e-20	1.88369e-15	1.5191e-18
hinT		Purine nucleoside phosphoramidase	77	16	1	40	98.7179	71.4286	85.0733	192.5	6.3394e-20	1.88369e-15	1.5191e-18
merP		putative protein	63	6	15	50	80.7692	89.2857	85.0275	35	1.19918e-16	3.56325e-12	1.73236e-15
yidC		Membrane protein insertase YidC	64	7	14	49	82.0513	87.5	84.7756	32	2.12142e-16	6.30359e-12	3.02766e-15
leuC		3-isopropylmalate dehydratase large subunit	57	2	21	54	73.0769	96.4286	84.7527	73.2857	1.52475e-17	4.53063e-13	2.32459e-16
group_955	pyrC	Dihydroorotase	57	2	21	54	73.0769	96.4286	84.7527	73.2857	1.52475e-17	4.53063e-13	2.32459e-16
atpF		ATP synthase subunit b	75	15	3	41	96.1538	73.2143	84.6841	68.3333	2.48519e-18	7.38449e-14	4.21971e-17
group_10437		hypothetical protein	54	0	24	56	69.2308	100	84.6154	inf	8.24436e-19	2.44973e-14	1.43595e-17
group_10438		hypothetical protein	54	0	24	56	69.2308	100	84.6154	inf	8.24436e-19	2.44973e-14	1.43595e-17
rmlC		dTDP-4-dehydrorhamnose 3,5-epimerase	54	0	24	56	69.2308	100	84.6154	inf	8.24436e-19	2.44973e-14	1.43595e-17
group_10447		hypothetical protein	54	0	24	56	69.2308	100	84.6154	inf	8.24436e-19	2.44973e-14	1.43595e-17
group_10448		hypothetical protein	54	0	24	56	69.2308	100	84.6154	inf	8.24436e-19	2.44973e-14	1.43595e-17
group_10449		hypothetical protein	54	0	24	56	69.2308	100	84.6154	inf	8.24436e-19	2.44973e-14	1.43595e-17
group_10450		hypothetical protein	54	0	24	56	69.2308	100	84.6154	inf	8.24436e-19	2.44973e-14	1.43595e-17
group_10451		hypothetical protein	54	0	24	56	69.2308	100	84.6154	inf	8.24436e-19	2.44973e-14	1.43595e-17
group_10452		hypothetical protein	54	0	24	56	69.2308	100	84.6154	inf	8.24436e-19	2.44973e-14	1.43595e-17
group_10471		hypothetical protein	54	0	24	56	69.2308	100	84.6154	inf	8.24436e-19	2.44973e-14	1.43595e-17
group_10475	gshB	Glutathione synthetase	54	0	24	56	69.2308	100	84.6154	inf	8.24436e-19	2.44973e-14	1.43595e-17
group_10477		hypothetical protein	54	0	24	56	69.2308	100	84.6154	inf	8.24436e-19	2.44973e-14	1.43595e-17
group_10481		hypothetical protein	54	0	24	56	69.2308	100	84.6154	inf	8.24436e-19	2.44973e-14	1.43595e-17
group_10482		hypothetical protein	54	0	24	56	69.2308	100	84.6154	inf	8.24436e-19	2.44973e-14	1.43595e-17
group_10484		hypothetical protein	54	0	24	56	69.2308	100	84.6154	inf	8.24436e-19	2.44973e-14	1.43595e-17
group_10485		hypothetical protein	54	0	24	56	69.2308	100	84.6154	inf	8.24436e-19	2.44973e-14	1.43595e-17
group_10488		Putative bifunctional phosphatase/peptidyl-prolyl cis-trans isomerase	54	0	24	56	69.2308	100	84.6154	inf	8.24436e-19	2.44973e-14	1.43595e-17
group_10490		hypothetical protein	54	0	24	56	69.2308	100	84.6154	inf	8.24436e-19	2.44973e-14	1.43595e-17
group_10494		hypothetical protein	54	0	24	56	69.2308	100	84.6154	inf	8.24436e-19	2.44973e-14	1.43595e-17
group_10495		hypothetical protein	54	0	24	56	69.2308	100	84.6154	inf	8.24436e-19	2.44973e-14	1.43595e-17
yrdA		Protein YrdA	54	0	24	56	69.2308	100	84.6154	inf	8.24436e-19	2.44973e-14	1.43595e-17
group_10501		hypothetical protein	54	0	24	56	69.2308	100	84.6154	inf	8.24436e-19	2.44973e-14	1.43595e-17
group_10504		hypothetical protein	54	0	24	56	69.2308	100	84.6154	inf	8.24436e-19	2.44973e-14	1.43595e-17
group_10508		hypothetical protein	54	0	24	56	69.2308	100	84.6154	inf	8.24436e-19	2.44973e-14	1.43595e-17
rlpA		Endolytic peptidoglycan transglycosylase RlpA	54	0	24	56	69.2308	100	84.6154	inf	8.24436e-19	2.44973e-14	1.43595e-17
bacA		Vitamin B12 transport ATP-binding protein BacA	54	0	24	56	69.2308	100	84.6154	inf	8.24436e-19	2.44973e-14	1.43595e-17
group_10511		hypothetical protein	54	0	24	56	69.2308	100	84.6154	inf	8.24436e-19	2.44973e-14	1.43595e-17
tsaC		Threonylcarbamoyl-AMP synthase	54	0	24	56	69.2308	100	84.6154	inf	8.24436e-19	2.44973e-14	1.43595e-17
group_10519		hypothetical protein	54	0	24	56	69.2308	100	84.6154	inf	8.24436e-19	2.44973e-14	1.43595e-17
aroE_2		Shikimate dehydrogenase (NADP(+))	54	0	24	56	69.2308	100	84.6154	inf	8.24436e-19	2.44973e-14	1.43595e-17
group_10525		hypothetical protein	54	0	24	56	69.2308	100	84.6154	inf	8.24436e-19	2.44973e-14	1.43595e-17
group_10541		hypothetical protein	54	0	24	56	69.2308	100	84.6154	inf	8.24436e-19	2.44973e-14	1.43595e-17
yedI		Inner membrane protein YedI	54	0	24	56	69.2308	100	84.6154	inf	8.24436e-19	2.44973e-14	1.43595e-17
cpoB		Cell division coordinator CpoB	54	0	24	56	69.2308	100	84.6154	inf	8.24436e-19	2.44973e-14	1.43595e-17
recX		Regulatory protein RecX	54	0	24	56	69.2308	100	84.6154	inf	8.24436e-19	2.44973e-14	1.43595e-17
group_12190		hypothetical protein	54	0	24	56	69.2308	100	84.6154	inf	8.24436e-19	2.44973e-14	1.43595e-17
group_12191		hypothetical protein	54	0	24	56	69.2308	100	84.6154	inf	8.24436e-19	2.44973e-14	1.43595e-17
group_12192		hypothetical protein	54	0	24	56	69.2308	100	84.6154	inf	8.24436e-19	2.44973e-14	1.43595e-17
group_12194		hypothetical protein	54	0	24	56	69.2308	100	84.6154	inf	8.24436e-19	2.44973e-14	1.43595e-17
group_12195		hypothetical protein	54	0	24	56	69.2308	100	84.6154	inf	8.24436e-19	2.44973e-14	1.43595e-17
group_12199		hypothetical protein	54	0	24	56	69.2308	100	84.6154	inf	8.24436e-19	2.44973e-14	1.43595e-17
group_12200		hypothetical protein	54	0	24	56	69.2308	100	84.6154	inf	8.24436e-19	2.44973e-14	1.43595e-17
rodZ		Cytoskeleton protein RodZ	54	0	24	56	69.2308	100	84.6154	inf	8.24436e-19	2.44973e-14	1.43595e-17
arnC_2		Undecaprenyl-phosphate 4-deoxy-4-formamido-L-arabinose transferase	54	0	24	56	69.2308	100	84.6154	inf	8.24436e-19	2.44973e-14	1.43595e-17
group_12205		hypothetical protein	54	0	24	56	69.2308	100	84.6154	inf	8.24436e-19	2.44973e-14	1.43595e-17
aroB		3-dehydroquinate synthase	54	0	24	56	69.2308	100	84.6154	inf	8.24436e-19	2.44973e-14	1.43595e-17
group_12207		hypothetical protein	54	0	24	56	69.2308	100	84.6154	inf	8.24436e-19	2.44973e-14	1.43595e-17
group_12211		hypothetical protein	54	0	24	56	69.2308	100	84.6154	inf	8.24436e-19	2.44973e-14	1.43595e-17
dsbL		Thiol:disulfide interchange protein DsbL	54	0	24	56	69.2308	100	84.6154	inf	8.24436e-19	2.44973e-14	1.43595e-17
group_12218		hypothetical protein	54	0	24	56	69.2308	100	84.6154	inf	8.24436e-19	2.44973e-14	1.43595e-17
group_12221		hypothetical protein	54	0	24	56	69.2308	100	84.6154	inf	8.24436e-19	2.44973e-14	1.43595e-17
recO		DNA repair protein RecO	54	0	24	56	69.2308	100	84.6154	inf	8.24436e-19	2.44973e-14	1.43595e-17
rimI		[Ribosomal protein S18]-alanine N-acetyltransferase	54	0	24	56	69.2308	100	84.6154	inf	8.24436e-19	2.44973e-14	1.43595e-17
dgkA		Diacylglycerol kinase	54	0	24	56	69.2308	100	84.6154	inf	8.24436e-19	2.44973e-14	1.43595e-17
group_12232		hypothetical protein	54	0	24	56	69.2308	100	84.6154	inf	8.24436e-19	2.44973e-14	1.43595e-17
group_12235		putative protein	54	0	24	56	69.2308	100	84.6154	inf	8.24436e-19	2.44973e-14	1.43595e-17
hmuV		Hemin import ATP-binding protein HmuV	54	0	24	56	69.2308	100	84.6154	inf	8.24436e-19	2.44973e-14	1.43595e-17
outO		Type 4 prepilin-like proteins leader peptide-processing enzyme	54	0	24	56	69.2308	100	84.6154	inf	8.24436e-19	2.44973e-14	1.43595e-17
group_12247		hypothetical protein	54	0	24	56	69.2308	100	84.6154	inf	8.24436e-19	2.44973e-14	1.43595e-17
group_12249		hypothetical protein	54	0	24	56	69.2308	100	84.6154	inf	8.24436e-19	2.44973e-14	1.43595e-17
crcB		Putative fluoride ion transporter CrcB	54	0	24	56	69.2308	100	84.6154	inf	8.24436e-19	2.44973e-14	1.43595e-17
group_12252		hypothetical protein	54	0	24	56	69.2308	100	84.6154	inf	8.24436e-19	2.44973e-14	1.43595e-17
group_12253		hypothetical protein	54	0	24	56	69.2308	100	84.6154	inf	8.24436e-19	2.44973e-14	1.43595e-17
group_12254		hypothetical protein	54	0	24	56	69.2308	100	84.6154	inf	8.24436e-19	2.44973e-14	1.43595e-17
group_12255		hypothetical protein	54	0	24	56	69.2308	100	84.6154	inf	8.24436e-19	2.44973e-14	1.43595e-17
group_12257		hypothetical protein	54	0	24	56	69.2308	100	84.6154	inf	8.24436e-19	2.44973e-14	1.43595e-17
group_12258		hypothetical protein	54	0	24	56	69.2308	100	84.6154	inf	8.24436e-19	2.44973e-14	1.43595e-17
group_12259		hypothetical protein	54	0	24	56	69.2308	100	84.6154	inf	8.24436e-19	2.44973e-14	1.43595e-17
group_12260		hypothetical protein	54	0	24	56	69.2308	100	84.6154	inf	8.24436e-19	2.44973e-14	1.43595e-17
group_12261		hypothetical protein	54	0	24	56	69.2308	100	84.6154	inf	8.24436e-19	2.44973e-14	1.43595e-17
group_12262		hypothetical protein	54	0	24	56	69.2308	100	84.6154	inf	8.24436e-19	2.44973e-14	1.43595e-17
group_12264		hypothetical protein	54	0	24	56	69.2308	100	84.6154	inf	8.24436e-19	2.44973e-14	1.43595e-17
group_12265		hypothetical protein	54	0	24	56	69.2308	100	84.6154	inf	8.24436e-19	2.44973e-14	1.43595e-17
group_12266		hypothetical protein	54	0	24	56	69.2308	100	84.6154	inf	8.24436e-19	2.44973e-14	1.43595e-17
msrC		Free methionine-R-sulfoxide reductase	54	0	24	56	69.2308	100	84.6154	inf	8.24436e-19	2.44973e-14	1.43595e-17
apaG		Protein ApaG	54	0	24	56	69.2308	100	84.6154	inf	8.24436e-19	2.44973e-14	1.43595e-17
gpmA_1		2,3-bisphosphoglycerate-dependent phosphoglycerate mutase	54	0	24	56	69.2308	100	84.6154	inf	8.24436e-19	2.44973e-14	1.43595e-17
lysO		Lysine exporter LysO	54	0	24	56	69.2308	100	84.6154	inf	8.24436e-19	2.44973e-14	1.43595e-17
group_12278		hypothetical protein	54	0	24	56	69.2308	100	84.6154	inf	8.24436e-19	2.44973e-14	1.43595e-17
group_12287		hypothetical protein	54	0	24	56	69.2308	100	84.6154	inf	8.24436e-19	2.44973e-14	1.43595e-17
yfgD		putative protein YfgD	54	0	24	56	69.2308	100	84.6154	inf	8.24436e-19	2.44973e-14	1.43595e-17
prs_1		Putative ribose-phosphate pyrophosphokinase	54	0	24	56	69.2308	100	84.6154	inf	8.24436e-19	2.44973e-14	1.43595e-17
group_12297		hypothetical protein	54	0	24	56	69.2308	100	84.6154	inf	8.24436e-19	2.44973e-14	1.43595e-17
group_12298		hypothetical protein	54	0	24	56	69.2308	100	84.6154	inf	8.24436e-19	2.44973e-14	1.43595e-17
xseB		Exodeoxyribonuclease 7 small subunit	54	0	24	56	69.2308	100	84.6154	inf	8.24436e-19	2.44973e-14	1.43595e-17
group_12302		hypothetical protein	54	0	24	56	69.2308	100	84.6154	inf	8.24436e-19	2.44973e-14	1.43595e-17
tcyA		L-cystine-binding protein TcyA	54	0	24	56	69.2308	100	84.6154	inf	8.24436e-19	2.44973e-14	1.43595e-17
mltA		Membrane-bound lytic murein transglycosylase A	54	0	24	56	69.2308	100	84.6154	inf	8.24436e-19	2.44973e-14	1.43595e-17
group_12307		hypothetical protein	54	0	24	56	69.2308	100	84.6154	inf	8.24436e-19	2.44973e-14	1.43595e-17
group_12310		hypothetical protein	54	0	24	56	69.2308	100	84.6154	inf	8.24436e-19	2.44973e-14	1.43595e-17
group_12337		hypothetical protein	54	0	24	56	69.2308	100	84.6154	inf	8.24436e-19	2.44973e-14	1.43595e-17
group_12355		hypothetical protein	54	0	24	56	69.2308	100	84.6154	inf	8.24436e-19	2.44973e-14	1.43595e-17
ispE		4-diphosphocytidyl-2-C-methyl-D-erythritol kinase	54	0	24	56	69.2308	100	84.6154	inf	8.24436e-19	2.44973e-14	1.43595e-17
copA_2		putative copper-importing P-type ATPase A	54	0	24	56	69.2308	100	84.6154	inf	8.24436e-19	2.44973e-14	1.43595e-17
group_1420	ung	Uracil-DNA glycosylase	54	0	24	56	69.2308	100	84.6154	inf	8.24436e-19	2.44973e-14	1.43595e-17
group_1432	miaB	tRNA-2-methylthio-N(6)-dimethylallyladenosine synthase	54	0	24	56	69.2308	100	84.6154	inf	8.24436e-19	2.44973e-14	1.43595e-17
tatB		Sec-independent protein translocase protein TatB	54	0	24	56	69.2308	100	84.6154	inf	8.24436e-19	2.44973e-14	1.43595e-17
ascD_2		CDP-6-deoxy-L-threo-D-glycero-4-hexulose-3-dehydrase reductase	54	0	24	56	69.2308	100	84.6154	inf	8.24436e-19	2.44973e-14	1.43595e-17
group_15866		hypothetical protein	54	0	24	56	69.2308	100	84.6154	inf	8.24436e-19	2.44973e-14	1.43595e-17
group_15868		hypothetical protein	54	0	24	56	69.2308	100	84.6154	inf	8.24436e-19	2.44973e-14	1.43595e-17
group_15869		hypothetical protein	54	0	24	56	69.2308	100	84.6154	inf	8.24436e-19	2.44973e-14	1.43595e-17
exbD		Biopolymer transport protein ExbD	54	0	24	56	69.2308	100	84.6154	inf	8.24436e-19	2.44973e-14	1.43595e-17
dacC		D-alanyl-D-alanine carboxypeptidase DacC	54	0	24	56	69.2308	100	84.6154	inf	8.24436e-19	2.44973e-14	1.43595e-17
group_15874		hypothetical protein	54	0	24	56	69.2308	100	84.6154	inf	8.24436e-19	2.44973e-14	1.43595e-17
group_15875		hypothetical protein	54	0	24	56	69.2308	100	84.6154	inf	8.24436e-19	2.44973e-14	1.43595e-17
group_15876		hypothetical protein	54	0	24	56	69.2308	100	84.6154	inf	8.24436e-19	2.44973e-14	1.43595e-17
group_15878		hypothetical protein	54	0	24	56	69.2308	100	84.6154	inf	8.24436e-19	2.44973e-14	1.43595e-17
group_15879		hypothetical protein	54	0	24	56	69.2308	100	84.6154	inf	8.24436e-19	2.44973e-14	1.43595e-17
group_15880		hypothetical protein	54	0	24	56	69.2308	100	84.6154	inf	8.24436e-19	2.44973e-14	1.43595e-17
group_15881		hypothetical protein	54	0	24	56	69.2308	100	84.6154	inf	8.24436e-19	2.44973e-14	1.43595e-17
group_15882		hypothetical protein	54	0	24	56	69.2308	100	84.6154	inf	8.24436e-19	2.44973e-14	1.43595e-17
yciB		putative intracellular septation protein A	54	0	24	56	69.2308	100	84.6154	inf	8.24436e-19	2.44973e-14	1.43595e-17
hsrA		putative transport protein HsrA	54	0	24	56	69.2308	100	84.6154	inf	8.24436e-19	2.44973e-14	1.43595e-17
group_15897		hypothetical protein	54	0	24	56	69.2308	100	84.6154	inf	8.24436e-19	2.44973e-14	1.43595e-17
pqiA		Intermembrane transport protein PqiA	54	0	24	56	69.2308	100	84.6154	inf	8.24436e-19	2.44973e-14	1.43595e-17
pqiC		Intermembrane transport lipoprotein PqiC	54	0	24	56	69.2308	100	84.6154	inf	8.24436e-19	2.44973e-14	1.43595e-17
ubiJ		Ubiquinone biosynthesis accessory factor UbiJ	54	0	24	56	69.2308	100	84.6154	inf	8.24436e-19	2.44973e-14	1.43595e-17
nudE		ADP compounds hydrolase NudE	54	0	24	56	69.2308	100	84.6154	inf	8.24436e-19	2.44973e-14	1.43595e-17
bamE_2		Outer membrane protein assembly factor BamE	54	0	24	56	69.2308	100	84.6154	inf	8.24436e-19	2.44973e-14	1.43595e-17
group_15906		hypothetical protein	54	0	24	56	69.2308	100	84.6154	inf	8.24436e-19	2.44973e-14	1.43595e-17
yohK		Inner membrane protein YohK	54	0	24	56	69.2308	100	84.6154	inf	8.24436e-19	2.44973e-14	1.43595e-17
petE		Plastocyanin	54	0	24	56	69.2308	100	84.6154	inf	8.24436e-19	2.44973e-14	1.43595e-17
group_15913		hypothetical protein	54	0	24	56	69.2308	100	84.6154	inf	8.24436e-19	2.44973e-14	1.43595e-17
group_15914		hypothetical protein	54	0	24	56	69.2308	100	84.6154	inf	8.24436e-19	2.44973e-14	1.43595e-17
speH		S-adenosylmethionine decarboxylase proenzyme	54	0	24	56	69.2308	100	84.6154	inf	8.24436e-19	2.44973e-14	1.43595e-17
group_15916		hypothetical protein	54	0	24	56	69.2308	100	84.6154	inf	8.24436e-19	2.44973e-14	1.43595e-17
nimT		2-nitroimidazole transporter	54	0	24	56	69.2308	100	84.6154	inf	8.24436e-19	2.44973e-14	1.43595e-17
group_15921		hypothetical protein	54	0	24	56	69.2308	100	84.6154	inf	8.24436e-19	2.44973e-14	1.43595e-17
group_15922		hypothetical protein	54	0	24	56	69.2308	100	84.6154	inf	8.24436e-19	2.44973e-14	1.43595e-17
group_15924		hypothetical protein	54	0	24	56	69.2308	100	84.6154	inf	8.24436e-19	2.44973e-14	1.43595e-17
nosD		putative ABC transporter binding protein NosD	54	0	24	56	69.2308	100	84.6154	inf	8.24436e-19	2.44973e-14	1.43595e-17
xerD		Tyrosine recombinase XerD	54	0	24	56	69.2308	100	84.6154	inf	8.24436e-19	2.44973e-14	1.43595e-17
paeR7IM		Type IIS restriction enzyme Eco57I	54	0	24	56	69.2308	100	84.6154	inf	8.24436e-19	2.44973e-14	1.43595e-17
group_15930		hypothetical protein	54	0	24	56	69.2308	100	84.6154	inf	8.24436e-19	2.44973e-14	1.43595e-17
group_15931		hypothetical protein	54	0	24	56	69.2308	100	84.6154	inf	8.24436e-19	2.44973e-14	1.43595e-17
cysB		HTH-type transcriptional regulator CysB	54	0	24	56	69.2308	100	84.6154	inf	8.24436e-19	2.44973e-14	1.43595e-17
group_15933		hypothetical protein	54	0	24	56	69.2308	100	84.6154	inf	8.24436e-19	2.44973e-14	1.43595e-17
group_15934		hypothetical protein	54	0	24	56	69.2308	100	84.6154	inf	8.24436e-19	2.44973e-14	1.43595e-17
group_15935		hypothetical protein	54	0	24	56	69.2308	100	84.6154	inf	8.24436e-19	2.44973e-14	1.43595e-17
hpaC		4-hydroxyphenylacetate 3-monooxygenase reductase component	54	0	24	56	69.2308	100	84.6154	inf	8.24436e-19	2.44973e-14	1.43595e-17
cirA		Colicin I receptor	54	0	24	56	69.2308	100	84.6154	inf	8.24436e-19	2.44973e-14	1.43595e-17
yceJ		Cytochrome b561	54	0	24	56	69.2308	100	84.6154	inf	8.24436e-19	2.44973e-14	1.43595e-17
yjjV		putative metal-dependent hydrolase YjjV	54	0	24	56	69.2308	100	84.6154	inf	8.24436e-19	2.44973e-14	1.43595e-17
group_15942	gcvH	Glycine cleavage system H protein	54	0	24	56	69.2308	100	84.6154	inf	8.24436e-19	2.44973e-14	1.43595e-17
group_15943		hypothetical protein	54	0	24	56	69.2308	100	84.6154	inf	8.24436e-19	2.44973e-14	1.43595e-17
group_15944		hypothetical protein	54	0	24	56	69.2308	100	84.6154	inf	8.24436e-19	2.44973e-14	1.43595e-17
group_15946		hypothetical protein	54	0	24	56	69.2308	100	84.6154	inf	8.24436e-19	2.44973e-14	1.43595e-17
grxB		Glutaredoxin 2	54	0	24	56	69.2308	100	84.6154	inf	8.24436e-19	2.44973e-14	1.43595e-17
ogt		Methylated-DNA--protein-cysteine methyltransferase	54	0	24	56	69.2308	100	84.6154	inf	8.24436e-19	2.44973e-14	1.43595e-17
group_15950		hypothetical protein	54	0	24	56	69.2308	100	84.6154	inf	8.24436e-19	2.44973e-14	1.43595e-17
group_15953		hypothetical protein	54	0	24	56	69.2308	100	84.6154	inf	8.24436e-19	2.44973e-14	1.43595e-17
group_15955		hypothetical protein	54	0	24	56	69.2308	100	84.6154	inf	8.24436e-19	2.44973e-14	1.43595e-17
apaH_1		Bis(5'-nucleosyl)-tetraphosphatase, symmetrical	54	0	24	56	69.2308	100	84.6154	inf	8.24436e-19	2.44973e-14	1.43595e-17
group_15957		hypothetical protein	54	0	24	56	69.2308	100	84.6154	inf	8.24436e-19	2.44973e-14	1.43595e-17
group_15964		hypothetical protein	54	0	24	56	69.2308	100	84.6154	inf	8.24436e-19	2.44973e-14	1.43595e-17
phoR		Phosphate regulon sensor protein PhoR	54	0	24	56	69.2308	100	84.6154	inf	8.24436e-19	2.44973e-14	1.43595e-17
group_15967		hypothetical protein	54	0	24	56	69.2308	100	84.6154	inf	8.24436e-19	2.44973e-14	1.43595e-17
group_15968		hypothetical protein	54	0	24	56	69.2308	100	84.6154	inf	8.24436e-19	2.44973e-14	1.43595e-17
group_15969		hypothetical protein	54	0	24	56	69.2308	100	84.6154	inf	8.24436e-19	2.44973e-14	1.43595e-17
group_15970		hypothetical protein	54	0	24	56	69.2308	100	84.6154	inf	8.24436e-19	2.44973e-14	1.43595e-17
bioH		Pimeloyl-[acyl-carrier protein] methyl ester esterase	54	0	24	56	69.2308	100	84.6154	inf	8.24436e-19	2.44973e-14	1.43595e-17
nadD		putative nicotinate-nucleotide adenylyltransferase	54	0	24	56	69.2308	100	84.6154	inf	8.24436e-19	2.44973e-14	1.43595e-17
group_15974		hypothetical protein	54	0	24	56	69.2308	100	84.6154	inf	8.24436e-19	2.44973e-14	1.43595e-17
group_15975		hypothetical protein	54	0	24	56	69.2308	100	84.6154	inf	8.24436e-19	2.44973e-14	1.43595e-17
group_15976		DegV domain-containing protein	54	0	24	56	69.2308	100	84.6154	inf	8.24436e-19	2.44973e-14	1.43595e-17
group_15977		hypothetical protein	54	0	24	56	69.2308	100	84.6154	inf	8.24436e-19	2.44973e-14	1.43595e-17
group_15978		hypothetical protein	54	0	24	56	69.2308	100	84.6154	inf	8.24436e-19	2.44973e-14	1.43595e-17
group_15979		hypothetical protein	54	0	24	56	69.2308	100	84.6154	inf	8.24436e-19	2.44973e-14	1.43595e-17
lepB		Signal peptidase I	54	0	24	56	69.2308	100	84.6154	inf	8.24436e-19	2.44973e-14	1.43595e-17
pcaK_2		4-hydroxybenzoate transporter PcaK	54	0	24	56	69.2308	100	84.6154	inf	8.24436e-19	2.44973e-14	1.43595e-17
hisJ		putative histidine-binding protein	54	0	24	56	69.2308	100	84.6154	inf	8.24436e-19	2.44973e-14	1.43595e-17
bamE_1		Outer membrane protein assembly factor BamE	54	0	24	56	69.2308	100	84.6154	inf	8.24436e-19	2.44973e-14	1.43595e-17
group_15985		hypothetical protein	54	0	24	56	69.2308	100	84.6154	inf	8.24436e-19	2.44973e-14	1.43595e-17
resA_1		Thiol-disulfide oxidoreductase ResA	54	0	24	56	69.2308	100	84.6154	inf	8.24436e-19	2.44973e-14	1.43595e-17
group_15992		hypothetical protein	54	0	24	56	69.2308	100	84.6154	inf	8.24436e-19	2.44973e-14	1.43595e-17
holA		DNA polymerase III subunit delta	54	0	24	56	69.2308	100	84.6154	inf	8.24436e-19	2.44973e-14	1.43595e-17
group_16070		hypothetical protein	54	0	24	56	69.2308	100	84.6154	inf	8.24436e-19	2.44973e-14	1.43595e-17
hisS		Histidine--tRNA ligase	54	0	24	56	69.2308	100	84.6154	inf	8.24436e-19	2.44973e-14	1.43595e-17
group_1829	ybeZ	PhoH-like protein	54	0	24	56	69.2308	100	84.6154	inf	8.24436e-19	2.44973e-14	1.43595e-17
group_1848		hypothetical protein	54	0	24	56	69.2308	100	84.6154	inf	8.24436e-19	2.44973e-14	1.43595e-17
group_1927	mnmG	tRNA uridine 5-carboxymethylaminomethyl modification enzyme MnmG	54	0	24	56	69.2308	100	84.6154	inf	8.24436e-19	2.44973e-14	1.43595e-17
rnc		Ribonuclease 3	54	0	24	56	69.2308	100	84.6154	inf	8.24436e-19	2.44973e-14	1.43595e-17
group_23544		hypothetical protein	54	0	24	56	69.2308	100	84.6154	inf	8.24436e-19	2.44973e-14	1.43595e-17
group_23545		putative protein	54	0	24	56	69.2308	100	84.6154	inf	8.24436e-19	2.44973e-14	1.43595e-17
tsaE		tRNA threonylcarbamoyladenosine biosynthesis protein TsaE	54	0	24	56	69.2308	100	84.6154	inf	8.24436e-19	2.44973e-14	1.43595e-17
amiC		N-acetylmuramoyl-L-alanine amidase AmiC	54	0	24	56	69.2308	100	84.6154	inf	8.24436e-19	2.44973e-14	1.43595e-17
sotB		Sugar efflux transporter B	54	0	24	56	69.2308	100	84.6154	inf	8.24436e-19	2.44973e-14	1.43595e-17
group_23550		hypothetical protein	54	0	24	56	69.2308	100	84.6154	inf	8.24436e-19	2.44973e-14	1.43595e-17
group_23551		hypothetical protein	54	0	24	56	69.2308	100	84.6154	inf	8.24436e-19	2.44973e-14	1.43595e-17
group_23552		hypothetical protein	54	0	24	56	69.2308	100	84.6154	inf	8.24436e-19	2.44973e-14	1.43595e-17
yqeY		putative protein YqeY	54	0	24	56	69.2308	100	84.6154	inf	8.24436e-19	2.44973e-14	1.43595e-17
ftsW		putative peptidoglycan glycosyltransferase FtsW	54	0	24	56	69.2308	100	84.6154	inf	8.24436e-19	2.44973e-14	1.43595e-17
group_23556		hypothetical protein	54	0	24	56	69.2308	100	84.6154	inf	8.24436e-19	2.44973e-14	1.43595e-17
group_23558		hypothetical protein	54	0	24	56	69.2308	100	84.6154	inf	8.24436e-19	2.44973e-14	1.43595e-17
group_23559		hypothetical protein	54	0	24	56	69.2308	100	84.6154	inf	8.24436e-19	2.44973e-14	1.43595e-17
group_23560		hypothetical protein	54	0	24	56	69.2308	100	84.6154	inf	8.24436e-19	2.44973e-14	1.43595e-17
group_23561		hypothetical protein	54	0	24	56	69.2308	100	84.6154	inf	8.24436e-19	2.44973e-14	1.43595e-17
arnC_3		Undecaprenyl-phosphate 4-deoxy-4-formamido-L-arabinose transferase	54	0	24	56	69.2308	100	84.6154	inf	8.24436e-19	2.44973e-14	1.43595e-17
clpS		ATP-dependent Clp protease adapter protein ClpS	54	0	24	56	69.2308	100	84.6154	inf	8.24436e-19	2.44973e-14	1.43595e-17
group_23564		hypothetical protein	54	0	24	56	69.2308	100	84.6154	inf	8.24436e-19	2.44973e-14	1.43595e-17
group_23567		putative parvulin-type peptidyl-prolyl cis-trans isomerase	54	0	24	56	69.2308	100	84.6154	inf	8.24436e-19	2.44973e-14	1.43595e-17
group_23568		hypothetical protein	54	0	24	56	69.2308	100	84.6154	inf	8.24436e-19	2.44973e-14	1.43595e-17
group_23569		hypothetical protein	54	0	24	56	69.2308	100	84.6154	inf	8.24436e-19	2.44973e-14	1.43595e-17
group_23571		hypothetical protein	54	0	24	56	69.2308	100	84.6154	inf	8.24436e-19	2.44973e-14	1.43595e-17
miaA		tRNA dimethylallyltransferase	54	0	24	56	69.2308	100	84.6154	inf	8.24436e-19	2.44973e-14	1.43595e-17
mglB		D-galactose-binding periplasmic protein	54	0	24	56	69.2308	100	84.6154	inf	8.24436e-19	2.44973e-14	1.43595e-17
group_23574		hypothetical protein	54	0	24	56	69.2308	100	84.6154	inf	8.24436e-19	2.44973e-14	1.43595e-17
group_23575		hypothetical protein	54	0	24	56	69.2308	100	84.6154	inf	8.24436e-19	2.44973e-14	1.43595e-17
group_23576		hypothetical protein	54	0	24	56	69.2308	100	84.6154	inf	8.24436e-19	2.44973e-14	1.43595e-17
surE		5'-nucleotidase SurE	54	0	24	56	69.2308	100	84.6154	inf	8.24436e-19	2.44973e-14	1.43595e-17
aroF		Phospho-2-dehydro-3-deoxyheptonate aldolase	54	0	24	56	69.2308	100	84.6154	inf	8.24436e-19	2.44973e-14	1.43595e-17
thiN		Thiamine pyrophosphokinase	54	0	24	56	69.2308	100	84.6154	inf	8.24436e-19	2.44973e-14	1.43595e-17
group_23580		hypothetical protein	54	0	24	56	69.2308	100	84.6154	inf	8.24436e-19	2.44973e-14	1.43595e-17
btuB_2		putative TonB-dependent receptor	54	0	24	56	69.2308	100	84.6154	inf	8.24436e-19	2.44973e-14	1.43595e-17
group_23582		hypothetical protein	54	0	24	56	69.2308	100	84.6154	inf	8.24436e-19	2.44973e-14	1.43595e-17
group_23583		hypothetical protein	54	0	24	56	69.2308	100	84.6154	inf	8.24436e-19	2.44973e-14	1.43595e-17
ftsB		Cell division protein FtsB	54	0	24	56	69.2308	100	84.6154	inf	8.24436e-19	2.44973e-14	1.43595e-17
group_23587		putative amino-acid ABC transporter-binding protein	54	0	24	56	69.2308	100	84.6154	inf	8.24436e-19	2.44973e-14	1.43595e-17
group_23588		hypothetical protein	54	0	24	56	69.2308	100	84.6154	inf	8.24436e-19	2.44973e-14	1.43595e-17
group_23589		hypothetical protein	54	0	24	56	69.2308	100	84.6154	inf	8.24436e-19	2.44973e-14	1.43595e-17
group_23590		hypothetical protein	54	0	24	56	69.2308	100	84.6154	inf	8.24436e-19	2.44973e-14	1.43595e-17
coaE		Dephospho-CoA kinase	54	0	24	56	69.2308	100	84.6154	inf	8.24436e-19	2.44973e-14	1.43595e-17
group_23592		hypothetical protein	54	0	24	56	69.2308	100	84.6154	inf	8.24436e-19	2.44973e-14	1.43595e-17
ftsL		Cell division protein FtsL	54	0	24	56	69.2308	100	84.6154	inf	8.24436e-19	2.44973e-14	1.43595e-17
group_23595		hypothetical protein	54	0	24	56	69.2308	100	84.6154	inf	8.24436e-19	2.44973e-14	1.43595e-17
group_23596		hypothetical protein	54	0	24	56	69.2308	100	84.6154	inf	8.24436e-19	2.44973e-14	1.43595e-17
group_23597	rfaF	ADP-heptose--LPS heptosyltransferase 2	54	0	24	56	69.2308	100	84.6154	inf	8.24436e-19	2.44973e-14	1.43595e-17
group_23598		Putative outer membrane protein	54	0	24	56	69.2308	100	84.6154	inf	8.24436e-19	2.44973e-14	1.43595e-17
nosL		Copper-binding lipoprotein NosL	54	0	24	56	69.2308	100	84.6154	inf	8.24436e-19	2.44973e-14	1.43595e-17
group_23600		hypothetical protein	54	0	24	56	69.2308	100	84.6154	inf	8.24436e-19	2.44973e-14	1.43595e-17
group_23601		hypothetical protein	54	0	24	56	69.2308	100	84.6154	inf	8.24436e-19	2.44973e-14	1.43595e-17
group_23602		hypothetical protein	54	0	24	56	69.2308	100	84.6154	inf	8.24436e-19	2.44973e-14	1.43595e-17
group_23603		hypothetical protein	54	0	24	56	69.2308	100	84.6154	inf	8.24436e-19	2.44973e-14	1.43595e-17
group_23604		hypothetical protein	54	0	24	56	69.2308	100	84.6154	inf	8.24436e-19	2.44973e-14	1.43595e-17
group_23605	mltF_1	Membrane-bound lytic murein transglycosylase F	54	0	24	56	69.2308	100	84.6154	inf	8.24436e-19	2.44973e-14	1.43595e-17
group_23606		hypothetical protein	54	0	24	56	69.2308	100	84.6154	inf	8.24436e-19	2.44973e-14	1.43595e-17
zapA		Cell division protein ZapA	54	0	24	56	69.2308	100	84.6154	inf	8.24436e-19	2.44973e-14	1.43595e-17
group_23608		hypothetical protein	54	0	24	56	69.2308	100	84.6154	inf	8.24436e-19	2.44973e-14	1.43595e-17
group_23609		hypothetical protein	54	0	24	56	69.2308	100	84.6154	inf	8.24436e-19	2.44973e-14	1.43595e-17
group_23610		hypothetical protein	54	0	24	56	69.2308	100	84.6154	inf	8.24436e-19	2.44973e-14	1.43595e-17
loiP		Metalloprotease LoiP	54	0	24	56	69.2308	100	84.6154	inf	8.24436e-19	2.44973e-14	1.43595e-17
ychQ		Protein YchQ	54	0	24	56	69.2308	100	84.6154	inf	8.24436e-19	2.44973e-14	1.43595e-17
group_23613		hypothetical protein	54	0	24	56	69.2308	100	84.6154	inf	8.24436e-19	2.44973e-14	1.43595e-17
group_23615		hypothetical protein	54	0	24	56	69.2308	100	84.6154	inf	8.24436e-19	2.44973e-14	1.43595e-17
group_23616		hypothetical protein	54	0	24	56	69.2308	100	84.6154	inf	8.24436e-19	2.44973e-14	1.43595e-17
mtnN		5'-methylthioadenosine/S-adenosylhomocysteine nucleosidase	54	0	24	56	69.2308	100	84.6154	inf	8.24436e-19	2.44973e-14	1.43595e-17
sasA_1		Adaptive-response sensory-kinase SasA	54	0	24	56	69.2308	100	84.6154	inf	8.24436e-19	2.44973e-14	1.43595e-17
petJ		Cytochrome c6	54	0	24	56	69.2308	100	84.6154	inf	8.24436e-19	2.44973e-14	1.43595e-17
group_23620		putative protein	54	0	24	56	69.2308	100	84.6154	inf	8.24436e-19	2.44973e-14	1.43595e-17
ubiA		4-hydroxybenzoate octaprenyltransferase	54	0	24	56	69.2308	100	84.6154	inf	8.24436e-19	2.44973e-14	1.43595e-17
group_23625		hypothetical protein	54	0	24	56	69.2308	100	84.6154	inf	8.24436e-19	2.44973e-14	1.43595e-17
yfeX		Dye-decolorizing peroxidase YfeX	54	0	24	56	69.2308	100	84.6154	inf	8.24436e-19	2.44973e-14	1.43595e-17
group_23631		hypothetical protein	54	0	24	56	69.2308	100	84.6154	inf	8.24436e-19	2.44973e-14	1.43595e-17
eptA		Phosphoethanolamine transferase EptA	54	0	24	56	69.2308	100	84.6154	inf	8.24436e-19	2.44973e-14	1.43595e-17
mntP		putative manganese efflux pump MntP	54	0	24	56	69.2308	100	84.6154	inf	8.24436e-19	2.44973e-14	1.43595e-17
group_23634		hypothetical protein	54	0	24	56	69.2308	100	84.6154	inf	8.24436e-19	2.44973e-14	1.43595e-17
group_23635		hypothetical protein	54	0	24	56	69.2308	100	84.6154	inf	8.24436e-19	2.44973e-14	1.43595e-17
yffB		Protein YffB	54	0	24	56	69.2308	100	84.6154	inf	8.24436e-19	2.44973e-14	1.43595e-17
group_23641		hypothetical protein	54	0	24	56	69.2308	100	84.6154	inf	8.24436e-19	2.44973e-14	1.43595e-17
btuB		Vitamin B12 transporter BtuB	54	0	24	56	69.2308	100	84.6154	inf	8.24436e-19	2.44973e-14	1.43595e-17
dsbD		Thiol:disulfide interchange protein DsbD	54	0	24	56	69.2308	100	84.6154	inf	8.24436e-19	2.44973e-14	1.43595e-17
lapB_1		Lipopolysaccharide assembly protein B	54	0	24	56	69.2308	100	84.6154	inf	8.24436e-19	2.44973e-14	1.43595e-17
group_23645		hypothetical protein	54	0	24	56	69.2308	100	84.6154	inf	8.24436e-19	2.44973e-14	1.43595e-17
lptC		Lipopolysaccharide export system protein LptC	54	0	24	56	69.2308	100	84.6154	inf	8.24436e-19	2.44973e-14	1.43595e-17
group_23649		hypothetical protein	54	0	24	56	69.2308	100	84.6154	inf	8.24436e-19	2.44973e-14	1.43595e-17
group_23650		hypothetical protein	54	0	24	56	69.2308	100	84.6154	inf	8.24436e-19	2.44973e-14	1.43595e-17
dsbB		Disulfide bond formation protein B	54	0	24	56	69.2308	100	84.6154	inf	8.24436e-19	2.44973e-14	1.43595e-17
group_23652		putative amino-acid ABC transporter-binding protein	54	0	24	56	69.2308	100	84.6154	inf	8.24436e-19	2.44973e-14	1.43595e-17
aroE_3		Shikimate dehydrogenase (NADP(+))	54	0	24	56	69.2308	100	84.6154	inf	8.24436e-19	2.44973e-14	1.43595e-17
group_23654		hypothetical protein	54	0	24	56	69.2308	100	84.6154	inf	8.24436e-19	2.44973e-14	1.43595e-17
group_23655		hypothetical protein	54	0	24	56	69.2308	100	84.6154	inf	8.24436e-19	2.44973e-14	1.43595e-17
group_23657		hypothetical protein	54	0	24	56	69.2308	100	84.6154	inf	8.24436e-19	2.44973e-14	1.43595e-17
nhaP2		K(+)/H(+) antiporter NhaP2	54	0	24	56	69.2308	100	84.6154	inf	8.24436e-19	2.44973e-14	1.43595e-17
rsmD		Ribosomal RNA small subunit methyltransferase D	54	0	24	56	69.2308	100	84.6154	inf	8.24436e-19	2.44973e-14	1.43595e-17
ftsQ		Cell division protein FtsQ	54	0	24	56	69.2308	100	84.6154	inf	8.24436e-19	2.44973e-14	1.43595e-17
group_23663		hypothetical protein	54	0	24	56	69.2308	100	84.6154	inf	8.24436e-19	2.44973e-14	1.43595e-17
group_23664		hypothetical protein	54	0	24	56	69.2308	100	84.6154	inf	8.24436e-19	2.44973e-14	1.43595e-17
group_23667		hypothetical protein	54	0	24	56	69.2308	100	84.6154	inf	8.24436e-19	2.44973e-14	1.43595e-17
pcm_1		Protein-L-isoaspartate O-methyltransferase	54	0	24	56	69.2308	100	84.6154	inf	8.24436e-19	2.44973e-14	1.43595e-17
group_23669		hypothetical protein	54	0	24	56	69.2308	100	84.6154	inf	8.24436e-19	2.44973e-14	1.43595e-17
group_23670		hypothetical protein	54	0	24	56	69.2308	100	84.6154	inf	8.24436e-19	2.44973e-14	1.43595e-17
group_23671		hypothetical protein	54	0	24	56	69.2308	100	84.6154	inf	8.24436e-19	2.44973e-14	1.43595e-17
group_23672		hypothetical protein	54	0	24	56	69.2308	100	84.6154	inf	8.24436e-19	2.44973e-14	1.43595e-17
smg		Protein Smg	54	0	24	56	69.2308	100	84.6154	inf	8.24436e-19	2.44973e-14	1.43595e-17
group_23674		hypothetical protein	54	0	24	56	69.2308	100	84.6154	inf	8.24436e-19	2.44973e-14	1.43595e-17
arnC_1		Undecaprenyl-phosphate 4-deoxy-4-formamido-L-arabinose transferase	54	0	24	56	69.2308	100	84.6154	inf	8.24436e-19	2.44973e-14	1.43595e-17
mdoB		hypothetical protein	54	0	24	56	69.2308	100	84.6154	inf	8.24436e-19	2.44973e-14	1.43595e-17
group_23902		hypothetical protein	54	0	24	56	69.2308	100	84.6154	inf	8.24436e-19	2.44973e-14	1.43595e-17
group_2498	rbgA	Ribosome biogenesis GTPase A	54	0	24	56	69.2308	100	84.6154	inf	8.24436e-19	2.44973e-14	1.43595e-17
group_2539	ilvD	Dihydroxy-acid dehydratase	54	0	24	56	69.2308	100	84.6154	inf	8.24436e-19	2.44973e-14	1.43595e-17
group_2804		putative protein	54	0	24	56	69.2308	100	84.6154	inf	8.24436e-19	2.44973e-14	1.43595e-17
ligA_2		DNA ligase	54	0	24	56	69.2308	100	84.6154	inf	8.24436e-19	2.44973e-14	1.43595e-17
dnaJ_2		Chaperone protein DnaJ	54	0	24	56	69.2308	100	84.6154	inf	8.24436e-19	2.44973e-14	1.43595e-17
mntA		Manganese-binding lipoprotein MntA	54	0	24	56	69.2308	100	84.6154	inf	8.24436e-19	2.44973e-14	1.43595e-17
farA		Fatty acid resistance protein FarA	54	0	24	56	69.2308	100	84.6154	inf	8.24436e-19	2.44973e-14	1.43595e-17
yclP		Petrobactin import ATP-binding protein YclP	54	0	24	56	69.2308	100	84.6154	inf	8.24436e-19	2.44973e-14	1.43595e-17
group_3977		hypothetical protein	54	0	24	56	69.2308	100	84.6154	inf	8.24436e-19	2.44973e-14	1.43595e-17
group_4136		hypothetical protein	54	0	24	56	69.2308	100	84.6154	inf	8.24436e-19	2.44973e-14	1.43595e-17
secA		Protein translocase subunit SecA	54	0	24	56	69.2308	100	84.6154	inf	8.24436e-19	2.44973e-14	1.43595e-17
act		Methanol dehydrogenase activator	54	0	24	56	69.2308	100	84.6154	inf	8.24436e-19	2.44973e-14	1.43595e-17
group_4598		hypothetical protein	54	0	24	56	69.2308	100	84.6154	inf	8.24436e-19	2.44973e-14	1.43595e-17
der_2		GTPase Der	54	0	24	56	69.2308	100	84.6154	inf	8.24436e-19	2.44973e-14	1.43595e-17
prmC_2		Release factor glutamine methyltransferase	54	0	24	56	69.2308	100	84.6154	inf	8.24436e-19	2.44973e-14	1.43595e-17
bcd		Acyl-CoA dehydrogenase, short-chain specific	54	0	24	56	69.2308	100	84.6154	inf	8.24436e-19	2.44973e-14	1.43595e-17
group_5213		hypothetical protein	54	0	24	56	69.2308	100	84.6154	inf	8.24436e-19	2.44973e-14	1.43595e-17
group_5231		hypothetical protein	54	0	24	56	69.2308	100	84.6154	inf	8.24436e-19	2.44973e-14	1.43595e-17
group_5245		hypothetical protein	54	0	24	56	69.2308	100	84.6154	inf	8.24436e-19	2.44973e-14	1.43595e-17
eda		KHG/KDPG aldolase	54	0	24	56	69.2308	100	84.6154	inf	8.24436e-19	2.44973e-14	1.43595e-17
fumB		Fumarate hydratase class I, anaerobic	54	0	24	56	69.2308	100	84.6154	inf	8.24436e-19	2.44973e-14	1.43595e-17
xseA		Exodeoxyribonuclease 7 large subunit	54	0	24	56	69.2308	100	84.6154	inf	8.24436e-19	2.44973e-14	1.43595e-17
group_5526		hypothetical protein	54	0	24	56	69.2308	100	84.6154	inf	8.24436e-19	2.44973e-14	1.43595e-17
argA		Amino-acid acetyltransferase	54	0	24	56	69.2308	100	84.6154	inf	8.24436e-19	2.44973e-14	1.43595e-17
group_5857		hypothetical protein	54	0	24	56	69.2308	100	84.6154	inf	8.24436e-19	2.44973e-14	1.43595e-17
group_5907		hypothetical protein	54	0	24	56	69.2308	100	84.6154	inf	8.24436e-19	2.44973e-14	1.43595e-17
mutM		Formamidopyrimidine-DNA glycosylase	54	0	24	56	69.2308	100	84.6154	inf	8.24436e-19	2.44973e-14	1.43595e-17
gntK		Gluconokinase	54	0	24	56	69.2308	100	84.6154	inf	8.24436e-19	2.44973e-14	1.43595e-17
lptF		Lipopolysaccharide export system permease protein LptF	54	0	24	56	69.2308	100	84.6154	inf	8.24436e-19	2.44973e-14	1.43595e-17
dcuB		Anaerobic C4-dicarboxylate transporter DcuB	54	0	24	56	69.2308	100	84.6154	inf	8.24436e-19	2.44973e-14	1.43595e-17
group_6257		hypothetical protein	54	0	24	56	69.2308	100	84.6154	inf	8.24436e-19	2.44973e-14	1.43595e-17
prlC_2		Oligopeptidase A	54	0	24	56	69.2308	100	84.6154	inf	8.24436e-19	2.44973e-14	1.43595e-17
lnt		Apolipoprotein N-acyltransferase	54	0	24	56	69.2308	100	84.6154	inf	8.24436e-19	2.44973e-14	1.43595e-17
esiB_3		hypothetical protein	54	0	24	56	69.2308	100	84.6154	inf	8.24436e-19	2.44973e-14	1.43595e-17
group_6633		hypothetical protein	54	0	24	56	69.2308	100	84.6154	inf	8.24436e-19	2.44973e-14	1.43595e-17
group_6638		hypothetical protein	54	0	24	56	69.2308	100	84.6154	inf	8.24436e-19	2.44973e-14	1.43595e-17
group_6649		hypothetical protein	54	0	24	56	69.2308	100	84.6154	inf	8.24436e-19	2.44973e-14	1.43595e-17
group_6671		hypothetical protein	54	0	24	56	69.2308	100	84.6154	inf	8.24436e-19	2.44973e-14	1.43595e-17
group_7165		hypothetical protein	54	0	24	56	69.2308	100	84.6154	inf	8.24436e-19	2.44973e-14	1.43595e-17
group_7167		hypothetical protein	54	0	24	56	69.2308	100	84.6154	inf	8.24436e-19	2.44973e-14	1.43595e-17
group_7170		hypothetical protein	54	0	24	56	69.2308	100	84.6154	inf	8.24436e-19	2.44973e-14	1.43595e-17
ligB		Protocatechuate 4,5-dioxygenase beta chain	54	0	24	56	69.2308	100	84.6154	inf	8.24436e-19	2.44973e-14	1.43595e-17
group_7206		hypothetical protein	54	0	24	56	69.2308	100	84.6154	inf	8.24436e-19	2.44973e-14	1.43595e-17
yggS		Pyridoxal phosphate homeostasis protein	54	0	24	56	69.2308	100	84.6154	inf	8.24436e-19	2.44973e-14	1.43595e-17
pnoA		Nitronate monooxygenase	54	0	24	56	69.2308	100	84.6154	inf	8.24436e-19	2.44973e-14	1.43595e-17
group_7785		hypothetical protein	54	0	24	56	69.2308	100	84.6154	inf	8.24436e-19	2.44973e-14	1.43595e-17
ycgM		putative protein YcgM	54	0	24	56	69.2308	100	84.6154	inf	8.24436e-19	2.44973e-14	1.43595e-17
acpS		Holo-[acyl-carrier-protein] synthase	54	0	24	56	69.2308	100	84.6154	inf	8.24436e-19	2.44973e-14	1.43595e-17
group_7804		hypothetical protein	54	0	24	56	69.2308	100	84.6154	inf	8.24436e-19	2.44973e-14	1.43595e-17
group_7805		hypothetical protein	54	0	24	56	69.2308	100	84.6154	inf	8.24436e-19	2.44973e-14	1.43595e-17
glfT2		hypothetical protein	54	0	24	56	69.2308	100	84.6154	inf	8.24436e-19	2.44973e-14	1.43595e-17
group_7813		hypothetical protein	54	0	24	56	69.2308	100	84.6154	inf	8.24436e-19	2.44973e-14	1.43595e-17
group_7815		hypothetical protein	54	0	24	56	69.2308	100	84.6154	inf	8.24436e-19	2.44973e-14	1.43595e-17
group_7816		hypothetical protein	54	0	24	56	69.2308	100	84.6154	inf	8.24436e-19	2.44973e-14	1.43595e-17
group_7818		hypothetical protein	54	0	24	56	69.2308	100	84.6154	inf	8.24436e-19	2.44973e-14	1.43595e-17
group_7820		hypothetical protein	54	0	24	56	69.2308	100	84.6154	inf	8.24436e-19	2.44973e-14	1.43595e-17
group_808	pyrF	Orotidine 5'-phosphate decarboxylase	54	0	24	56	69.2308	100	84.6154	inf	8.24436e-19	2.44973e-14	1.43595e-17
group_8409		hypothetical protein	54	0	24	56	69.2308	100	84.6154	inf	8.24436e-19	2.44973e-14	1.43595e-17
aat		Leucyl/phenylalanyl-tRNA--protein transferase	54	0	24	56	69.2308	100	84.6154	inf	8.24436e-19	2.44973e-14	1.43595e-17
group_8433		hypothetical protein	54	0	24	56	69.2308	100	84.6154	inf	8.24436e-19	2.44973e-14	1.43595e-17
vapC1		Ribonuclease VapC1	54	0	24	56	69.2308	100	84.6154	inf	8.24436e-19	2.44973e-14	1.43595e-17
group_8443		hypothetical protein	54	0	24	56	69.2308	100	84.6154	inf	8.24436e-19	2.44973e-14	1.43595e-17
group_8445		hypothetical protein	54	0	24	56	69.2308	100	84.6154	inf	8.24436e-19	2.44973e-14	1.43595e-17
aroE_1		Shikimate dehydrogenase (NADP(+))	54	0	24	56	69.2308	100	84.6154	inf	8.24436e-19	2.44973e-14	1.43595e-17
folK		2-amino-4-hydroxy-6-hydroxymethyldihydropteridine pyrophosphokinase	54	0	24	56	69.2308	100	84.6154	inf	8.24436e-19	2.44973e-14	1.43595e-17
btuD_2		Vitamin B12 import ATP-binding protein BtuD	54	0	24	56	69.2308	100	84.6154	inf	8.24436e-19	2.44973e-14	1.43595e-17
gloB		Hydroxyacylglutathione hydrolase	54	0	24	56	69.2308	100	84.6154	inf	8.24436e-19	2.44973e-14	1.43595e-17
artI_2		Putative ABC transporter arginine-binding protein 2	54	0	24	56	69.2308	100	84.6154	inf	8.24436e-19	2.44973e-14	1.43595e-17
efeB		hypothetical protein	54	0	24	56	69.2308	100	84.6154	inf	8.24436e-19	2.44973e-14	1.43595e-17
group_9329		hypothetical protein	54	0	24	56	69.2308	100	84.6154	inf	8.24436e-19	2.44973e-14	1.43595e-17
group_9330		hypothetical protein	54	0	24	56	69.2308	100	84.6154	inf	8.24436e-19	2.44973e-14	1.43595e-17
rsmE		Ribosomal RNA small subunit methyltransferase E	54	0	24	56	69.2308	100	84.6154	inf	8.24436e-19	2.44973e-14	1.43595e-17
group_9332		TPR repeat-containing protein	54	0	24	56	69.2308	100	84.6154	inf	8.24436e-19	2.44973e-14	1.43595e-17
group_9334		hypothetical protein	54	0	24	56	69.2308	100	84.6154	inf	8.24436e-19	2.44973e-14	1.43595e-17
group_9337		hypothetical protein	54	0	24	56	69.2308	100	84.6154	inf	8.24436e-19	2.44973e-14	1.43595e-17
yqiJ		Inner membrane protein YqiJ	54	0	24	56	69.2308	100	84.6154	inf	8.24436e-19	2.44973e-14	1.43595e-17
group_9345		hypothetical protein	54	0	24	56	69.2308	100	84.6154	inf	8.24436e-19	2.44973e-14	1.43595e-17
group_9359		hypothetical protein	54	0	24	56	69.2308	100	84.6154	inf	8.24436e-19	2.44973e-14	1.43595e-17
group_9363		hypothetical protein	54	0	24	56	69.2308	100	84.6154	inf	8.24436e-19	2.44973e-14	1.43595e-17
group_9364		hypothetical protein	54	0	24	56	69.2308	100	84.6154	inf	8.24436e-19	2.44973e-14	1.43595e-17
group_9366		hypothetical protein	54	0	24	56	69.2308	100	84.6154	inf	8.24436e-19	2.44973e-14	1.43595e-17
group_9369		hypothetical protein	54	0	24	56	69.2308	100	84.6154	inf	8.24436e-19	2.44973e-14	1.43595e-17
dinG_1		3'-5' exonuclease DinG	54	0	24	56	69.2308	100	84.6154	inf	8.24436e-19	2.44973e-14	1.43595e-17
group_9383		hypothetical protein	54	0	24	56	69.2308	100	84.6154	inf	8.24436e-19	2.44973e-14	1.43595e-17
group_9387		hypothetical protein	54	0	24	56	69.2308	100	84.6154	inf	8.24436e-19	2.44973e-14	1.43595e-17
group_9388		hypothetical protein	54	0	24	56	69.2308	100	84.6154	inf	8.24436e-19	2.44973e-14	1.43595e-17
group_9389		hypothetical protein	54	0	24	56	69.2308	100	84.6154	inf	8.24436e-19	2.44973e-14	1.43595e-17
group_9395		hypothetical protein	54	0	24	56	69.2308	100	84.6154	inf	8.24436e-19	2.44973e-14	1.43595e-17
nuc		Thermonuclease	54	0	24	56	69.2308	100	84.6154	inf	8.24436e-19	2.44973e-14	1.43595e-17
group_9414		hypothetical protein	54	0	24	56	69.2308	100	84.6154	inf	8.24436e-19	2.44973e-14	1.43595e-17
group_9415		hypothetical protein	54	0	24	56	69.2308	100	84.6154	inf	8.24436e-19	2.44973e-14	1.43595e-17
group_9417		hypothetical protein	54	0	24	56	69.2308	100	84.6154	inf	8.24436e-19	2.44973e-14	1.43595e-17
group_9419		hypothetical protein	54	0	24	56	69.2308	100	84.6154	inf	8.24436e-19	2.44973e-14	1.43595e-17
group_9431		hypothetical protein	54	0	24	56	69.2308	100	84.6154	inf	8.24436e-19	2.44973e-14	1.43595e-17
cdd		Cytidine deaminase	54	0	24	56	69.2308	100	84.6154	inf	8.24436e-19	2.44973e-14	1.43595e-17
group_978	purE	N5-carboxyaminoimidazole ribonucleotide mutase	54	0	24	56	69.2308	100	84.6154	inf	8.24436e-19	2.44973e-14	1.43595e-17
group_9813		dITP/XTP pyrophosphatase	54	0	24	56	69.2308	100	84.6154	inf	8.24436e-19	2.44973e-14	1.43595e-17
cheY_2		Chemotaxis protein CheY	54	0	24	56	69.2308	100	84.6154	inf	8.24436e-19	2.44973e-14	1.43595e-17
serC		Phosphoserine aminotransferase	65	8	13	48	83.3333	85.7143	84.5238	30	4.32034e-16	1.28375e-11	6.11016e-15
sinR		HTH-type transcriptional regulator SinR	56	2	22	54	71.7949	96.4286	84.1117	68.7273	5.32849e-17	1.58331e-12	7.84592e-16
rluE		Ribosomal large subunit pseudouridine synthase E	56	2	22	54	71.7949	96.4286	84.1117	68.7273	5.32849e-17	1.58331e-12	7.84592e-16
group_6401		hypothetical protein	56	2	22	54	71.7949	96.4286	84.1117	68.7273	5.32849e-17	1.58331e-12	7.84592e-16
group_10210		hypothetical protein	53	0	25	56	67.9487	100	83.9744	inf	3.31798e-18	9.85904e-14	5.4651e-17
artP		Arginine-binding extracellular protein ArtP	53	0	25	56	67.9487	100	83.9744	inf	3.31798e-18	9.85904e-14	5.4651e-17
yqaA		Inner membrane protein YqaA	53	0	25	56	67.9487	100	83.9744	inf	3.31798e-18	9.85904e-14	5.4651e-17
smc_1		Chromosome partition protein Smc	53	0	25	56	67.9487	100	83.9744	inf	3.31798e-18	9.85904e-14	5.4651e-17
fatA		Ferric-anguibactin receptor FatA	53	0	25	56	67.9487	100	83.9744	inf	3.31798e-18	9.85904e-14	5.4651e-17
group_1077		hypothetical protein	53	0	25	56	67.9487	100	83.9744	inf	3.31798e-18	9.85904e-14	5.4651e-17
group_1152		3',5'-nucleoside bisphosphate phosphatase	53	0	25	56	67.9487	100	83.9744	inf	3.31798e-18	9.85904e-14	5.4651e-17
surA		Chaperone SurA	53	0	25	56	67.9487	100	83.9744	inf	3.31798e-18	9.85904e-14	5.4651e-17
group_12293		hypothetical protein	53	0	25	56	67.9487	100	83.9744	inf	3.31798e-18	9.85904e-14	5.4651e-17
rarD		Protein RarD	53	0	25	56	67.9487	100	83.9744	inf	3.31798e-18	9.85904e-14	5.4651e-17
group_1565	pyrG	CTP synthase	53	0	25	56	67.9487	100	83.9744	inf	3.31798e-18	9.85904e-14	5.4651e-17
group_15871		hypothetical protein	53	0	25	56	67.9487	100	83.9744	inf	3.31798e-18	9.85904e-14	5.4651e-17
group_1666	era	GTPase Era	53	0	25	56	67.9487	100	83.9744	inf	3.31798e-18	9.85904e-14	5.4651e-17
alx		Putative membrane-bound redox modulator Alx	53	0	25	56	67.9487	100	83.9744	inf	3.31798e-18	9.85904e-14	5.4651e-17
group_1890		hypothetical protein	53	0	25	56	67.9487	100	83.9744	inf	3.31798e-18	9.85904e-14	5.4651e-17
murB		UDP-N-acetylenolpyruvoylglucosamine reductase	53	0	25	56	67.9487	100	83.9744	inf	3.31798e-18	9.85904e-14	5.4651e-17
cdsA		Phosphatidate cytidylyltransferase	53	0	25	56	67.9487	100	83.9744	inf	3.31798e-18	9.85904e-14	5.4651e-17
group_2305	prfC	Peptide chain release factor RF3	53	0	25	56	67.9487	100	83.9744	inf	3.31798e-18	9.85904e-14	5.4651e-17
trmR		Putative O-methyltransferase/MSMEI_4947	53	0	25	56	67.9487	100	83.9744	inf	3.31798e-18	9.85904e-14	5.4651e-17
mutY		Adenine DNA glycosylase	53	0	25	56	67.9487	100	83.9744	inf	3.31798e-18	9.85904e-14	5.4651e-17
mltD		hypothetical protein	53	0	25	56	67.9487	100	83.9744	inf	3.31798e-18	9.85904e-14	5.4651e-17
sstT		Serine/threonine transporter SstT	53	0	25	56	67.9487	100	83.9744	inf	3.31798e-18	9.85904e-14	5.4651e-17
group_4139		hypothetical protein	53	0	25	56	67.9487	100	83.9744	inf	3.31798e-18	9.85904e-14	5.4651e-17
group_473	ribD	Riboflavin biosynthesis protein RibD	53	0	25	56	67.9487	100	83.9744	inf	3.31798e-18	9.85904e-14	5.4651e-17
group_4979	panC	Pantothenate synthetase	53	0	25	56	67.9487	100	83.9744	inf	3.31798e-18	9.85904e-14	5.4651e-17
gltI		hypothetical protein	53	0	25	56	67.9487	100	83.9744	inf	3.31798e-18	9.85904e-14	5.4651e-17
mtgA		Biosynthetic peptidoglycan transglycosylase	53	0	25	56	67.9487	100	83.9744	inf	3.31798e-18	9.85904e-14	5.4651e-17
zipA		Cell division protein ZipA	53	0	25	56	67.9487	100	83.9744	inf	3.31798e-18	9.85904e-14	5.4651e-17
dapL		LL-diaminopimelate aminotransferase	53	0	25	56	67.9487	100	83.9744	inf	3.31798e-18	9.85904e-14	5.4651e-17
aruC		Succinylornithine transaminase/acetylornithine aminotransferase	53	0	25	56	67.9487	100	83.9744	inf	3.31798e-18	9.85904e-14	5.4651e-17
group_6337		hypothetical protein	53	0	25	56	67.9487	100	83.9744	inf	3.31798e-18	9.85904e-14	5.4651e-17
group_691	yhgF	Protein YhgF	53	0	25	56	67.9487	100	83.9744	inf	3.31798e-18	9.85904e-14	5.4651e-17
group_7153		hypothetical protein	53	0	25	56	67.9487	100	83.9744	inf	3.31798e-18	9.85904e-14	5.4651e-17
group_7158		hypothetical protein	53	0	25	56	67.9487	100	83.9744	inf	3.31798e-18	9.85904e-14	5.4651e-17
group_7160		hypothetical protein	53	0	25	56	67.9487	100	83.9744	inf	3.31798e-18	9.85904e-14	5.4651e-17
hisJ_2		hypothetical protein	53	0	25	56	67.9487	100	83.9744	inf	3.31798e-18	9.85904e-14	5.4651e-17
group_7181		hypothetical protein	53	0	25	56	67.9487	100	83.9744	inf	3.31798e-18	9.85904e-14	5.4651e-17
group_7212		hypothetical protein	53	0	25	56	67.9487	100	83.9744	inf	3.31798e-18	9.85904e-14	5.4651e-17
ygiD		4,5-DOPA dioxygenase extradiol	53	0	25	56	67.9487	100	83.9744	inf	3.31798e-18	9.85904e-14	5.4651e-17
group_7803		hypothetical protein	53	0	25	56	67.9487	100	83.9744	inf	3.31798e-18	9.85904e-14	5.4651e-17
group_7819		hypothetical protein	53	0	25	56	67.9487	100	83.9744	inf	3.31798e-18	9.85904e-14	5.4651e-17
group_804	hemC	Porphobilinogen deaminase	53	0	25	56	67.9487	100	83.9744	inf	3.31798e-18	9.85904e-14	5.4651e-17
smc_2		Chromosome partition protein Smc	53	0	25	56	67.9487	100	83.9744	inf	3.31798e-18	9.85904e-14	5.4651e-17
pcm_2		Protein-L-isoaspartate O-methyltransferase	53	0	25	56	67.9487	100	83.9744	inf	3.31798e-18	9.85904e-14	5.4651e-17
lptE		LPS-assembly lipoprotein LptE	53	0	25	56	67.9487	100	83.9744	inf	3.31798e-18	9.85904e-14	5.4651e-17
group_8437		hypothetical protein	53	0	25	56	67.9487	100	83.9744	inf	3.31798e-18	9.85904e-14	5.4651e-17
group_8457		hypothetical protein	53	0	25	56	67.9487	100	83.9744	inf	3.31798e-18	9.85904e-14	5.4651e-17
group_848		hypothetical protein	53	0	25	56	67.9487	100	83.9744	inf	3.31798e-18	9.85904e-14	5.4651e-17
group_919	murU	N-acetylmuramate alpha-1-phosphate uridylyltransferase	53	0	25	56	67.9487	100	83.9744	inf	3.31798e-18	9.85904e-14	5.4651e-17
pepN_1		Aminopeptidase N	53	0	25	56	67.9487	100	83.9744	inf	3.31798e-18	9.85904e-14	5.4651e-17
group_9390		hypothetical protein	53	0	25	56	67.9487	100	83.9744	inf	3.31798e-18	9.85904e-14	5.4651e-17
group_9393		hypothetical protein	53	0	25	56	67.9487	100	83.9744	inf	3.31798e-18	9.85904e-14	5.4651e-17
group_9413		hypothetical protein	53	0	25	56	67.9487	100	83.9744	inf	3.31798e-18	9.85904e-14	5.4651e-17
atpB		ATP synthase subunit a	78	18	0	38	100	67.8571	83.9286	inf	5.52591e-20	1.64197e-15	1.37403e-18
rsfS		Ribosomal silencing factor RsfS	78	18	0	38	100	67.8571	83.9286	inf	5.52591e-20	1.64197e-15	1.37403e-18
group_4681		hypothetical protein	78	18	0	38	100	67.8571	83.9286	inf	5.52591e-20	1.64197e-15	1.37403e-18
rnr		Ribonuclease R	75	16	3	40	96.1538	71.4286	83.7912	62.5	1.31881e-17	3.9187e-13	2.01269e-16
trpG		Anthranilate synthase component 2	75	16	3	40	96.1538	71.4286	83.7912	62.5	1.31881e-17	3.9187e-13	2.01269e-16
trpD		Anthranilate phosphoribosyltransferase	75	16	3	40	96.1538	71.4286	83.7912	62.5	1.31881e-17	3.9187e-13	2.01269e-16
fgd		F420-dependent glucose-6-phosphate dehydrogenase	54	1	24	55	69.2308	98.2143	83.7225	123.75	2.64655e-17	7.86395e-13	3.96169e-16
group_1737	ychF	Ribosome-binding ATPase YchF	58	4	20	52	74.359	92.8571	83.6081	37.7	7.72419e-16	2.29517e-11	1.06901e-14
cas2		CRISPR-associated endoribonuclease Cas2	58	4	20	52	74.359	92.8571	83.6081	37.7	7.72419e-16	2.29517e-11	1.06901e-14
leuA		2-isopropylmalate synthase	76	17	2	39	97.4359	69.6429	83.5394	87.1765	5.77756e-18	1.71674e-13	9.50051e-17
ubiD		3-octaprenyl-4-hydroxybenzoate carboxy-lyase	76	17	2	39	97.4359	69.6429	83.5394	87.1765	5.77756e-18	1.71674e-13	9.50051e-17
group_10440		hypothetical protein	52	0	26	56	66.6667	100	83.3333	inf	6.87673e-18	2.04335e-13	1.05327e-16
group_10472		hypothetical protein	52	0	26	56	66.6667	100	83.3333	inf	6.87673e-18	2.04335e-13	1.05327e-16
btuF		Vitamin B12-binding protein	52	0	26	56	66.6667	100	83.3333	inf	6.87673e-18	2.04335e-13	1.05327e-16
patA		Peptidoglycan O-acetyltransferase	52	0	26	56	66.6667	100	83.3333	inf	6.87673e-18	2.04335e-13	1.05327e-16
group_1210	putA	Bifunctional protein PutA	52	0	26	56	66.6667	100	83.3333	inf	6.87673e-18	2.04335e-13	1.05327e-16
yhdE		dTTP/UTP pyrophosphatase	52	0	26	56	66.6667	100	83.3333	inf	6.87673e-18	2.04335e-13	1.05327e-16
group_12295		hypothetical protein	52	0	26	56	66.6667	100	83.3333	inf	6.87673e-18	2.04335e-13	1.05327e-16
group_12306		hypothetical protein	52	0	26	56	66.6667	100	83.3333	inf	6.87673e-18	2.04335e-13	1.05327e-16
group_1272	pheA	Bifunctional chorismate mutase/prephenate dehydratase	52	0	26	56	66.6667	100	83.3333	inf	6.87673e-18	2.04335e-13	1.05327e-16
rmlD_1		dTDP-4-dehydrorhamnose reductase	52	0	26	56	66.6667	100	83.3333	inf	6.87673e-18	2.04335e-13	1.05327e-16
lpdA		Dihydrolipoyl dehydrogenase	52	0	26	56	66.6667	100	83.3333	inf	6.87673e-18	2.04335e-13	1.05327e-16
group_1532	dnaK	Chaperone protein DnaK	52	0	26	56	66.6667	100	83.3333	inf	6.87673e-18	2.04335e-13	1.05327e-16
group_1544	pta	hypothetical protein	52	0	26	56	66.6667	100	83.3333	inf	6.87673e-18	2.04335e-13	1.05327e-16
group_1896	ilvA	L-threonine dehydratase biosynthetic IlvA	52	0	26	56	66.6667	100	83.3333	inf	6.87673e-18	2.04335e-13	1.05327e-16
lst_2		hypothetical protein	52	0	26	56	66.6667	100	83.3333	inf	6.87673e-18	2.04335e-13	1.05327e-16
group_2993		hypothetical protein	52	0	26	56	66.6667	100	83.3333	inf	6.87673e-18	2.04335e-13	1.05327e-16
group_3004	prfA	Peptide chain release factor RF1	52	0	26	56	66.6667	100	83.3333	inf	6.87673e-18	2.04335e-13	1.05327e-16
potA		Spermidine/putrescine import ATP-binding protein PotA	52	0	26	56	66.6667	100	83.3333	inf	6.87673e-18	2.04335e-13	1.05327e-16
group_3952		hypothetical protein	52	0	26	56	66.6667	100	83.3333	inf	6.87673e-18	2.04335e-13	1.05327e-16
group_5226		TPR repeat-containing protein	52	0	26	56	66.6667	100	83.3333	inf	6.87673e-18	2.04335e-13	1.05327e-16
hpnE		Hydroxysqualene dehydroxylase	52	0	26	56	66.6667	100	83.3333	inf	6.87673e-18	2.04335e-13	1.05327e-16
group_5854		hypothetical protein	52	0	26	56	66.6667	100	83.3333	inf	6.87673e-18	2.04335e-13	1.05327e-16
tadA		tRNA-specific adenosine deaminase	52	0	26	56	66.6667	100	83.3333	inf	6.87673e-18	2.04335e-13	1.05327e-16
ushA		Protein UshA	52	0	26	56	66.6667	100	83.3333	inf	6.87673e-18	2.04335e-13	1.05327e-16
pcnB		Poly(A) polymerase I	52	0	26	56	66.6667	100	83.3333	inf	6.87673e-18	2.04335e-13	1.05327e-16
group_6644		hypothetical protein	52	0	26	56	66.6667	100	83.3333	inf	6.87673e-18	2.04335e-13	1.05327e-16
recB		RecBCD enzyme subunit RecB	52	0	26	56	66.6667	100	83.3333	inf	6.87673e-18	2.04335e-13	1.05327e-16
group_7182		hypothetical protein	52	0	26	56	66.6667	100	83.3333	inf	6.87673e-18	2.04335e-13	1.05327e-16
pcaK_1		4-hydroxybenzoate transporter PcaK	52	0	26	56	66.6667	100	83.3333	inf	6.87673e-18	2.04335e-13	1.05327e-16
lolB		Outer-membrane lipoprotein LolB	52	0	26	56	66.6667	100	83.3333	inf	6.87673e-18	2.04335e-13	1.05327e-16
group_728	purA	Adenylosuccinate synthetase	52	0	26	56	66.6667	100	83.3333	inf	6.87673e-18	2.04335e-13	1.05327e-16
group_8028		hypothetical protein	52	0	26	56	66.6667	100	83.3333	inf	6.87673e-18	2.04335e-13	1.05327e-16
menE		2-succinylbenzoate--CoA ligase	52	0	26	56	66.6667	100	83.3333	inf	6.87673e-18	2.04335e-13	1.05327e-16
group_8430		putative TonB-dependent receptor	52	0	26	56	66.6667	100	83.3333	inf	6.87673e-18	2.04335e-13	1.05327e-16
AAH1_2		Adenine deaminase	52	0	26	56	66.6667	100	83.3333	inf	6.87673e-18	2.04335e-13	1.05327e-16
yafQ		hypothetical protein	52	0	26	56	66.6667	100	83.3333	inf	6.87673e-18	2.04335e-13	1.05327e-16
group_8453		hypothetical protein	52	0	26	56	66.6667	100	83.3333	inf	6.87673e-18	2.04335e-13	1.05327e-16
group_910	rfaE	D-beta-D-heptose 7-phosphate kinase	52	0	26	56	66.6667	100	83.3333	inf	6.87673e-18	2.04335e-13	1.05327e-16
hemB		Delta-aminolevulinic acid dehydratase	77	18	1	38	98.7179	67.8571	83.2875	162.556	1.76138e-18	5.23377e-14	2.99415e-17
bamA		Outer membrane protein assembly factor BamA	74	16	4	40	94.8718	71.4286	83.1502	46.25	1.20217e-16	3.57212e-12	1.73236e-15
amgK		N-acetylmuramate/N-acetylglucosamine kinase	74	16	4	40	94.8718	71.4286	83.1502	46.25	1.20217e-16	3.57212e-12	1.73236e-15
glnM		putative glutamine ABC transporter permease protein GlnM	74	16	4	40	94.8718	71.4286	83.1502	46.25	1.20217e-16	3.57212e-12	1.73236e-15
lpxD		UDP-3-O-acylglucosamine N-acyltransferase	74	16	4	40	94.8718	71.4286	83.1502	46.25	1.20217e-16	3.57212e-12	1.73236e-15
dut		Deoxyuridine 5'-triphosphate nucleotidohydrolase	74	16	4	40	94.8718	71.4286	83.1502	46.25	1.20217e-16	3.57212e-12	1.73236e-15
dnaB		Replicative DNA helicase	74	16	4	40	94.8718	71.4286	83.1502	46.25	1.20217e-16	3.57212e-12	1.73236e-15
lgt		Phosphatidylglycerol--prolipoprotein diacylglyceryl transferase	74	16	4	40	94.8718	71.4286	83.1502	46.25	1.20217e-16	3.57212e-12	1.73236e-15
group_1638	dnaE	DNA polymerase III subunit alpha	53	1	25	55	67.9487	98.2143	83.0815	116.6	8.70284e-17	2.58596e-12	1.26206e-15
coaBC		Coenzyme A biosynthesis bifunctional protein CoaBC	68	12	10	44	87.1795	78.5714	82.8755	24.9333	1.05812e-14	3.14411e-10	1.40865e-13
rpsN		30S ribosomal protein S14	68	12	10	44	87.1795	78.5714	82.8755	24.9333	1.05812e-14	3.14411e-10	1.40865e-13
dsbC		putative thiol:disulfide interchange protein DsbC	51	0	27	56	65.3846	100	82.6923	inf	2.1787e-17	6.47379e-13	3.26794e-16
lptD		LPS-assembly protein LptD	51	0	27	56	65.3846	100	82.6923	inf	2.1787e-17	6.47379e-13	3.26794e-16
group_10520		hypothetical protein	51	0	27	56	65.3846	100	82.6923	inf	2.1787e-17	6.47379e-13	3.26794e-16
group_12212	ftsN	hypothetical protein	51	0	27	56	65.3846	100	82.6923	inf	2.1787e-17	6.47379e-13	3.26794e-16
group_12243		hypothetical protein	51	0	27	56	65.3846	100	82.6923	inf	2.1787e-17	6.47379e-13	3.26794e-16
group_1318	purC	Phosphoribosylaminoimidazole-succinocarboxamide synthase	51	0	27	56	65.3846	100	82.6923	inf	2.1787e-17	6.47379e-13	3.26794e-16
ppc		Phosphoenolpyruvate carboxylase	51	0	27	56	65.3846	100	82.6923	inf	2.1787e-17	6.47379e-13	3.26794e-16
group_2373		hypothetical protein	51	0	27	56	65.3846	100	82.6923	inf	2.1787e-17	6.47379e-13	3.26794e-16
lktA		Leukotoxin	51	0	27	56	65.3846	100	82.6923	inf	2.1787e-17	6.47379e-13	3.26794e-16
group_3660	cmpC	hypothetical protein	51	0	27	56	65.3846	100	82.6923	inf	2.1787e-17	6.47379e-13	3.26794e-16
nlpD		hypothetical protein	51	0	27	56	65.3846	100	82.6923	inf	2.1787e-17	6.47379e-13	3.26794e-16
group_4369		hypothetical protein	51	0	27	56	65.3846	100	82.6923	inf	2.1787e-17	6.47379e-13	3.26794e-16
esiB_2		Secretory immunoglobulin A-binding protein EsiB	51	0	27	56	65.3846	100	82.6923	inf	2.1787e-17	6.47379e-13	3.26794e-16
prmC_1		Release factor glutamine methyltransferase	51	0	27	56	65.3846	100	82.6923	inf	2.1787e-17	6.47379e-13	3.26794e-16
group_5031		hypothetical protein	51	0	27	56	65.3846	100	82.6923	inf	2.1787e-17	6.47379e-13	3.26794e-16
group_5223		hypothetical protein	51	0	27	56	65.3846	100	82.6923	inf	2.1787e-17	6.47379e-13	3.26794e-16
proB		Glutamate 5-kinase	51	0	27	56	65.3846	100	82.6923	inf	2.1787e-17	6.47379e-13	3.26794e-16
group_5594		Electron transfer flavoprotein-ubiquinone oxidoreductase	51	0	27	56	65.3846	100	82.6923	inf	2.1787e-17	6.47379e-13	3.26794e-16
group_5844		hypothetical protein	51	0	27	56	65.3846	100	82.6923	inf	2.1787e-17	6.47379e-13	3.26794e-16
ascD_1		CDP-6-deoxy-L-threo-D-glycero-4-hexulose-3-dehydrase reductase	51	0	27	56	65.3846	100	82.6923	inf	2.1787e-17	6.47379e-13	3.26794e-16
maa		Maltose O-acetyltransferase	51	0	27	56	65.3846	100	82.6923	inf	2.1787e-17	6.47379e-13	3.26794e-16
group_7185		hypothetical protein	51	0	27	56	65.3846	100	82.6923	inf	2.1787e-17	6.47379e-13	3.26794e-16
group_792	scpA	Segregation and condensation protein A	51	0	27	56	65.3846	100	82.6923	inf	2.1787e-17	6.47379e-13	3.26794e-16
dctA		C4-dicarboxylate transport protein	51	0	27	56	65.3846	100	82.6923	inf	2.1787e-17	6.47379e-13	3.26794e-16
rmlD_2		dTDP-4-dehydrorhamnose reductase	51	0	27	56	65.3846	100	82.6923	inf	2.1787e-17	6.47379e-13	3.26794e-16
dgt		Deoxyguanosinetriphosphate triphosphohydrolase	51	0	27	56	65.3846	100	82.6923	inf	2.1787e-17	6.47379e-13	3.26794e-16
ftsN		hypothetical protein	51	0	27	56	65.3846	100	82.6923	inf	2.1787e-17	6.47379e-13	3.26794e-16
sasA_4		Adaptive-response sensory-kinase SasA	51	0	27	56	65.3846	100	82.6923	inf	2.1787e-17	6.47379e-13	3.26794e-16
group_9400		hypothetical protein	51	0	27	56	65.3846	100	82.6923	inf	2.1787e-17	6.47379e-13	3.26794e-16
rlmL		Ribosomal RNA large subunit methyltransferase L	73	16	5	40	93.5897	71.4286	82.5092	36.5	8.9463e-16	2.6583e-11	1.23585e-14
ybaK		Cys-tRNA(Pro)/Cys-tRNA(Cys) deacylase YbaK	67	12	11	44	85.8974	78.5714	82.2344	22.3333	2.73852e-14	8.13725e-10	3.60055e-13
petB		Cytochrome b	78	20	0	36	100	64.2857	82.1429	inf	1.38235e-18	4.10751e-14	2.35793e-17
tbpB_3		hypothetical protein	50	0	28	56	64.1026	100	82.0513	inf	6.9183e-17	2.0557e-12	1.00376e-15
group_12223		hypothetical protein	50	0	28	56	64.1026	100	82.0513	inf	6.9183e-17	2.0557e-12	1.00376e-15
pilY1_3		hypothetical protein	50	0	28	56	64.1026	100	82.0513	inf	6.9183e-17	2.0557e-12	1.00376e-15
dusA		tRNA-dihydrouridine(20/20a) synthase	50	0	28	56	64.1026	100	82.0513	inf	6.9183e-17	2.0557e-12	1.00376e-15
hisB		Imidazoleglycerol-phosphate dehydratase	50	0	28	56	64.1026	100	82.0513	inf	6.9183e-17	2.0557e-12	1.00376e-15
group_3904		hypothetical protein	50	0	28	56	64.1026	100	82.0513	inf	6.9183e-17	2.0557e-12	1.00376e-15
group_457	aroA	3-phosphoshikimate 1-carboxyvinyltransferase	50	0	28	56	64.1026	100	82.0513	inf	6.9183e-17	2.0557e-12	1.00376e-15
group_4595		hypothetical protein	50	0	28	56	64.1026	100	82.0513	inf	6.9183e-17	2.0557e-12	1.00376e-15
group_4605		hypothetical protein	50	0	28	56	64.1026	100	82.0513	inf	6.9183e-17	2.0557e-12	1.00376e-15
rppH_1		RNA pyrophosphohydrolase	50	0	28	56	64.1026	100	82.0513	inf	6.9183e-17	2.0557e-12	1.00376e-15
apbE		FAD:protein FMN transferase	50	0	28	56	64.1026	100	82.0513	inf	6.9183e-17	2.0557e-12	1.00376e-15
group_5229		hypothetical protein	50	0	28	56	64.1026	100	82.0513	inf	6.9183e-17	2.0557e-12	1.00376e-15
group_5243		putative membrane protein	50	0	28	56	64.1026	100	82.0513	inf	6.9183e-17	2.0557e-12	1.00376e-15
prmA		Ribosomal protein L11 methyltransferase	50	0	28	56	64.1026	100	82.0513	inf	6.9183e-17	2.0557e-12	1.00376e-15
group_5851		hypothetical protein	50	0	28	56	64.1026	100	82.0513	inf	6.9183e-17	2.0557e-12	1.00376e-15
resA_3		Thiol-disulfide oxidoreductase ResA	50	0	28	56	64.1026	100	82.0513	inf	6.9183e-17	2.0557e-12	1.00376e-15
sasA_3		Adaptive-response sensory-kinase SasA	50	0	28	56	64.1026	100	82.0513	inf	6.9183e-17	2.0557e-12	1.00376e-15
ppiD		Peptidyl-prolyl cis-trans isomerase D	50	0	28	56	64.1026	100	82.0513	inf	6.9183e-17	2.0557e-12	1.00376e-15
relE		mRNA interferase toxin RelE	50	0	28	56	64.1026	100	82.0513	inf	6.9183e-17	2.0557e-12	1.00376e-15
ldh1		L-lactate dehydrogenase 1	50	0	28	56	64.1026	100	82.0513	inf	6.9183e-17	2.0557e-12	1.00376e-15
glxK		Glycerate 3-kinase	50	0	28	56	64.1026	100	82.0513	inf	6.9183e-17	2.0557e-12	1.00376e-15
group_7782		hypothetical protein	50	0	28	56	64.1026	100	82.0513	inf	6.9183e-17	2.0557e-12	1.00376e-15
rapZ		RNase adapter protein RapZ	50	0	28	56	64.1026	100	82.0513	inf	6.9183e-17	2.0557e-12	1.00376e-15
group_9343		hypothetical protein	50	0	28	56	64.1026	100	82.0513	inf	6.9183e-17	2.0557e-12	1.00376e-15
rlmB_2		23S rRNA (guanosine-2'-O-)-methyltransferase RlmB	50	0	28	56	64.1026	100	82.0513	inf	6.9183e-17	2.0557e-12	1.00376e-15
group_9401		hypothetical protein	50	0	28	56	64.1026	100	82.0513	inf	6.9183e-17	2.0557e-12	1.00376e-15
apxIC		RTX-I toxin-activating lysine-acyltransferase ApxIC	50	0	28	56	64.1026	100	82.0513	inf	6.9183e-17	2.0557e-12	1.00376e-15
purN		Phosphoribosylglycinamide formyltransferase	75	18	3	38	96.1538	67.8571	82.0055	52.7778	3.19422e-16	9.49129e-12	4.51966e-15
oppC		Oligopeptide transport system permease protein OppC	55	4	23	52	70.5128	92.8571	81.685	31.087	3.67116e-14	1.09085e-09	4.73459e-13
ptsI		Phosphoenolpyruvate-protein phosphotransferase	66	12	12	44	84.6154	78.5714	81.5934	20.1667	1.22467e-13	3.63898e-09	1.5665e-12
hmuU		Hemin transport system permease protein HmuU	56	5	22	51	71.7949	91.0714	81.4332	25.9636	7.31723e-14	2.17424e-09	9.42863e-13
tolC		Outer membrane protein TolC	49	0	29	56	62.8205	100	81.4103	inf	2.23813e-16	6.65037e-12	3.1744e-15
menA		1,4-dihydroxy-2-naphthoate octaprenyltransferase	49	0	29	56	62.8205	100	81.4103	inf	2.23813e-16	6.65037e-12	3.1744e-15
hda		DnaA regulatory inactivator Hda	49	0	29	56	62.8205	100	81.4103	inf	2.23813e-16	6.65037e-12	3.1744e-15
group_1068	nagZ	Beta-hexosaminidase	49	0	29	56	62.8205	100	81.4103	inf	2.23813e-16	6.65037e-12	3.1744e-15
manA		Mannose-6-phosphate isomerase ManA	49	0	29	56	62.8205	100	81.4103	inf	2.23813e-16	6.65037e-12	3.1744e-15
group_1623	ybiT	putative ABC transporter ATP-binding protein YbiT	49	0	29	56	62.8205	100	81.4103	inf	2.23813e-16	6.65037e-12	3.1744e-15
group_2061		hypothetical protein	49	0	29	56	62.8205	100	81.4103	inf	2.23813e-16	6.65037e-12	3.1744e-15
group_2514	recA	Protein RecA	49	0	29	56	62.8205	100	81.4103	inf	2.23813e-16	6.65037e-12	3.1744e-15
group_325	ftsY	Signal recognition particle receptor FtsY	49	0	29	56	62.8205	100	81.4103	inf	2.23813e-16	6.65037e-12	3.1744e-15
group_3620		hypothetical protein	49	0	29	56	62.8205	100	81.4103	inf	2.23813e-16	6.65037e-12	3.1744e-15
group_4921		hypothetical protein	49	0	29	56	62.8205	100	81.4103	inf	2.23813e-16	6.65037e-12	3.1744e-15
comEC		hypothetical protein	49	0	29	56	62.8205	100	81.4103	inf	2.23813e-16	6.65037e-12	3.1744e-15
pkn1		Formylglycine-generating enzyme	49	0	29	56	62.8205	100	81.4103	inf	2.23813e-16	6.65037e-12	3.1744e-15
dapA		4-hydroxy-tetrahydrodipicolinate synthase	74	18	4	38	94.8718	67.8571	81.3645	39.0556	2.72234e-15	8.08916e-11	3.69875e-14
metXS		Homoserine O-succinyltransferase	74	18	4	38	94.8718	67.8571	81.3645	39.0556	2.72234e-15	8.08916e-11	3.69875e-14
ppsR		Phosphoenolpyruvate synthase regulatory protein	71	16	7	40	91.0256	71.4286	81.2271	25.3571	3.2729e-14	9.7251e-10	4.27283e-13
group_10507		hypothetical protein	48	0	30	56	61.5385	100	80.7692	inf	7.50129e-16	2.22893e-11	1.03961e-14
group_10524		hypothetical protein	48	0	30	56	61.5385	100	80.7692	inf	7.50129e-16	2.22893e-11	1.03961e-14
prlC_1		Oligopeptidase A	48	0	30	56	61.5385	100	80.7692	inf	7.50129e-16	2.22893e-11	1.03961e-14
group_1313	accB	Biotin carboxyl carrier protein of acetyl-CoA carboxylase	48	0	30	56	61.5385	100	80.7692	inf	7.50129e-16	2.22893e-11	1.03961e-14
group_1321	rluB	Ribosomal large subunit pseudouridine synthase B	48	0	30	56	61.5385	100	80.7692	inf	7.50129e-16	2.22893e-11	1.03961e-14
group_1517	sucB	Dihydrolipoyllysine-residue succinyltransferase component of 2-oxoglutarate dehydrogenase complex	48	0	30	56	61.5385	100	80.7692	inf	7.50129e-16	2.22893e-11	1.03961e-14
group_1859		hypothetical protein	48	0	30	56	61.5385	100	80.7692	inf	7.50129e-16	2.22893e-11	1.03961e-14
ubiB_2		putative protein kinase UbiB	48	0	30	56	61.5385	100	80.7692	inf	7.50129e-16	2.22893e-11	1.03961e-14
dusC		tRNA-dihydrouridine(16) synthase	48	0	30	56	61.5385	100	80.7692	inf	7.50129e-16	2.22893e-11	1.03961e-14
group_23665		hypothetical protein	48	0	30	56	61.5385	100	80.7692	inf	7.50129e-16	2.22893e-11	1.03961e-14
bcgIB		hypothetical protein	48	0	30	56	61.5385	100	80.7692	inf	7.50129e-16	2.22893e-11	1.03961e-14
group_3430	proQ	RNA chaperone ProQ	48	0	30	56	61.5385	100	80.7692	inf	7.50129e-16	2.22893e-11	1.03961e-14
hisG_1		ATP phosphoribosyltransferase	48	0	30	56	61.5385	100	80.7692	inf	7.50129e-16	2.22893e-11	1.03961e-14
group_354	purL	Phosphoribosylformylglycinamidine synthase	48	0	30	56	61.5385	100	80.7692	inf	7.50129e-16	2.22893e-11	1.03961e-14
group_3612		hypothetical protein	48	0	30	56	61.5385	100	80.7692	inf	7.50129e-16	2.22893e-11	1.03961e-14
glmM_1		putative phosphomannomutase	48	0	30	56	61.5385	100	80.7692	inf	7.50129e-16	2.22893e-11	1.03961e-14
yjbR		hypothetical protein	48	0	30	56	61.5385	100	80.7692	inf	7.50129e-16	2.22893e-11	1.03961e-14
group_6659		hypothetical protein	48	0	30	56	61.5385	100	80.7692	inf	7.50129e-16	2.22893e-11	1.03961e-14
group_73		IS1595 family transposase ISKki2	48	0	30	56	61.5385	100	80.7692	inf	7.50129e-16	2.22893e-11	1.03961e-14
group_9399		hypothetical protein	48	0	30	56	61.5385	100	80.7692	inf	7.50129e-16	2.22893e-11	1.03961e-14
ybcJ		putative protein YbcJ	73	18	5	38	93.5897	67.8571	80.7234	30.8222	1.89577e-14	5.63309e-10	2.49362e-13
folE2		GTP cyclohydrolase FolE2	73	18	5	38	93.5897	67.8571	80.7234	30.8222	1.89577e-14	5.63309e-10	2.49362e-13
uvrC		UvrABC system protein C	70	16	8	40	89.7436	71.4286	80.5861	21.875	1.996e-13	5.93091e-09	2.50566e-12
pgi		Glucose-6-phosphate isomerase	64	12	14	44	82.0513	78.5714	80.3114	16.7619	1.41456e-12	4.20323e-08	1.71141e-11
group_3203		hypothetical protein	64	12	14	44	82.0513	78.5714	80.3114	16.7619	1.41456e-12	4.20323e-08	1.71141e-11
proA		Gamma-glutamyl phosphate reductase	64	12	14	44	82.0513	78.5714	80.3114	16.7619	1.41456e-12	4.20323e-08	1.71141e-11
hrpA		ATP-dependent RNA helicase HrpA	47	0	31	56	60.2564	100	80.1282	inf	2.63265e-15	7.82265e-11	3.58508e-14
group_12273		hypothetical protein	47	0	31	56	60.2564	100	80.1282	inf	2.63265e-15	7.82265e-11	3.58508e-14
group_12308		hypothetical protein	47	0	31	56	60.2564	100	80.1282	inf	2.63265e-15	7.82265e-11	3.58508e-14
group_15988		hypothetical protein	47	0	31	56	60.2564	100	80.1282	inf	2.63265e-15	7.82265e-11	3.58508e-14
group_2286	pseC	UDP-4-amino-4,6-dideoxy-N-acetyl-beta-L-altrosamine transaminase	47	0	31	56	60.2564	100	80.1282	inf	2.63265e-15	7.82265e-11	3.58508e-14
group_23666		hypothetical protein	47	0	31	56	60.2564	100	80.1282	inf	2.63265e-15	7.82265e-11	3.58508e-14
group_2773	gyrB	DNA gyrase subunit B	47	0	31	56	60.2564	100	80.1282	inf	2.63265e-15	7.82265e-11	3.58508e-14
group_329	rsmI_1	Ribosomal RNA small subunit methyltransferase I	47	0	31	56	60.2564	100	80.1282	inf	2.63265e-15	7.82265e-11	3.58508e-14
hslO		33 kDa chaperonin	47	0	31	56	60.2564	100	80.1282	inf	2.63265e-15	7.82265e-11	3.58508e-14
crtB		15-cis-phytoene synthase	47	0	31	56	60.2564	100	80.1282	inf	2.63265e-15	7.82265e-11	3.58508e-14
group_6259		hypothetical protein	47	0	31	56	60.2564	100	80.1282	inf	2.63265e-15	7.82265e-11	3.58508e-14
gltD		Glutamate synthase [NADPH] small chain	47	0	31	56	60.2564	100	80.1282	inf	2.63265e-15	7.82265e-11	3.58508e-14
group_6641		hypothetical protein	47	0	31	56	60.2564	100	80.1282	inf	2.63265e-15	7.82265e-11	3.58508e-14
group_7800		hypothetical protein	47	0	31	56	60.2564	100	80.1282	inf	2.63265e-15	7.82265e-11	3.58508e-14
group_9333		hypothetical protein	47	0	31	56	60.2564	100	80.1282	inf	2.63265e-15	7.82265e-11	3.58508e-14
group_9902		hypothetical protein	47	0	31	56	60.2564	100	80.1282	inf	2.63265e-15	7.82265e-11	3.58508e-14
hemN		Oxygen-independent coproporphyrinogen III oxidase	69	16	9	40	88.4615	71.4286	79.9451	19.1667	7.03936e-13	2.09167e-08	8.65401e-12
group_5045		hypothetical protein	69	16	9	40	88.4615	71.4286	79.9451	19.1667	7.03936e-13	2.09167e-08	8.65401e-12
pgsA		CDP-diacylglycerol--glycerol-3-phosphate 3-phosphatidyltransferase	69	16	9	40	88.4615	71.4286	79.9451	19.1667	7.03936e-13	2.09167e-08	8.65401e-12
yclN		Petrobactin import system permease protein YclN	70	17	8	39	89.7436	69.6429	79.6932	20.0735	7.8101e-13	2.32069e-08	9.59758e-12
hxuC		Heme/hemopexin utilization protein C	46	0	32	56	58.9744	100	79.4872	inf	4.18545e-15	1.24367e-10	5.63765e-14
acnB		Aconitate hydratase B	46	0	32	56	58.9744	100	79.4872	inf	4.18545e-15	1.24367e-10	5.63765e-14
yfcA_1		putative membrane transporter protein YfcA	46	0	32	56	58.9744	100	79.4872	inf	4.18545e-15	1.24367e-10	5.63765e-14
pykA		Pyruvate kinase II	46	0	32	56	58.9744	100	79.4872	inf	4.18545e-15	1.24367e-10	5.63765e-14
group_3867		hypothetical protein	46	0	32	56	58.9744	100	79.4872	inf	4.18545e-15	1.24367e-10	5.63765e-14
rep		ATP-dependent DNA helicase Rep	46	0	32	56	58.9744	100	79.4872	inf	4.18545e-15	1.24367e-10	5.63765e-14
yqiK		Inner membrane protein YqiK	46	0	32	56	58.9744	100	79.4872	inf	4.18545e-15	1.24367e-10	5.63765e-14
zapE		Cell division protein ZapE	46	0	32	56	58.9744	100	79.4872	inf	4.18545e-15	1.24367e-10	5.63765e-14
ftsP		hypothetical protein	46	0	32	56	58.9744	100	79.4872	inf	4.18545e-15	1.24367e-10	5.63765e-14
group_5512		hypothetical protein	46	0	32	56	58.9744	100	79.4872	inf	4.18545e-15	1.24367e-10	5.63765e-14
group_5847		hypothetical protein	46	0	32	56	58.9744	100	79.4872	inf	4.18545e-15	1.24367e-10	5.63765e-14
group_6282		hypothetical protein	46	0	32	56	58.9744	100	79.4872	inf	4.18545e-15	1.24367e-10	5.63765e-14
group_6642		hypothetical protein	46	0	32	56	58.9744	100	79.4872	inf	4.18545e-15	1.24367e-10	5.63765e-14
rhtB		hypothetical protein	46	0	32	56	58.9744	100	79.4872	inf	4.18545e-15	1.24367e-10	5.63765e-14
group_8264		hypothetical protein	57	8	21	48	73.0769	85.7143	79.3956	16.2857	7.04953e-12	2.0947e-07	8.28927e-11
aer		hypothetical protein	65	14	13	42	83.3333	75	79.1667	15	9.24837e-12	2.74806e-07	1.07979e-10
group_1648	nuoL	NADH-quinone oxidoreductase subunit L	48	2	30	54	61.5385	96.4286	78.9835	43.2	4.30956e-13	1.28054e-08	5.37591e-12
group_10499		hypothetical protein	45	0	33	56	57.6923	100	78.8462	inf	1.16971e-14	3.47568e-10	1.54543e-13
cntI		Pseudopaline exporter CntI	45	0	33	56	57.6923	100	78.8462	inf	1.16971e-14	3.47568e-10	1.54543e-13
fliY		L-cystine-binding protein FliY	45	0	33	56	57.6923	100	78.8462	inf	1.16971e-14	3.47568e-10	1.54543e-13
group_15986		hypothetical protein	45	0	33	56	57.6923	100	78.8462	inf	1.16971e-14	3.47568e-10	1.54543e-13
group_2334	pseI	Pseudaminic acid synthase	45	0	33	56	57.6923	100	78.8462	inf	1.16971e-14	3.47568e-10	1.54543e-13
lpxK		Tetraacyldisaccharide 4'-kinase	45	0	33	56	57.6923	100	78.8462	inf	1.16971e-14	3.47568e-10	1.54543e-13
group_2962	ppsA	Phosphoenolpyruvate synthase	45	0	33	56	57.6923	100	78.8462	inf	1.16971e-14	3.47568e-10	1.54543e-13
pilE_1		Fimbrial protein	45	0	33	56	57.6923	100	78.8462	inf	1.16971e-14	3.47568e-10	1.54543e-13
mutL		DNA mismatch repair protein MutL	45	0	33	56	57.6923	100	78.8462	inf	1.16971e-14	3.47568e-10	1.54543e-13
aroA_2		hypothetical protein	45	0	33	56	57.6923	100	78.8462	inf	1.16971e-14	3.47568e-10	1.54543e-13
[truncated: 1,612 more rows]

## Sheet: Diag. COGs Kingella s.s.
Table S6. Diagnostic genes for Kingella sensu stricto
[truncated: 145 more rows]

[truncated: 4 more sheets: Diag. COG Alysiella Simonsiella, Diag. COG path Kingella VS CASK, Diag. COGs path Kingella VS A&S, Ancestral States]
